# Supplementary material for: Causal reasoning without mechanism
Source: PLoS One. 2022 May 13;17(5):e0268219. doi: 10.1371/journal.pone.0268219 (PMC9106179; doi:10.1371/journal.pone.0268219)
Supplement: S1 Data — (ZIP) [file pone.0268219.s003.zip]

Archive with 17 entries (16 files):
- data/
- data/Study 4a_Continued Norming (just effects) for Causal Attribution.xlsx
- __MACOSX/data/._Study 4a_Continued Norming (just effects) for Causal Attribution.xlsx
- data/Study 1 clustering.xlsx
- __MACOSX/data/._Study 1 clustering.xlsx
- data/Study 2a.sav
- __MACOSX/data/._Study 2a.sav
- data/Study 4a_Norming (just causes) for Causal Attribution.xlsx
- __MACOSX/data/._Study 4a_Norming (just causes) for Causal Attribution.xlsx
- data/Study 5.xlsx
- __MACOSX/data/._Study 5.xlsx
- data/Children_data_Study 2b_4b.sav
- __MACOSX/data/._Children_data_Study 2b_4b.sav
- data/Study 3.xlsx
- __MACOSX/data/._Study 3.xlsx
- data/Age_Fig6.sav
- __MACOSX/data/._Age_Fig6.sav
