# Supplementary material for: Causal reasoning without mechanism
Source: PLoS One. 2022 May 13;17(5):e0268219. doi: 10.1371/journal.pone.0268219 (PMC9106179; doi:10.1371/journal.pone.0268219)
Supplement: S1 Data — (ZIP) [file pone.0268219.s003.zip › data/Study 4a_Continued Norming (just effects) for Causal Attribution.xlsx]

## Sheet: Raw
ï»¿V1	V2	V3	V4	V5	V6	V7	V8	V9	V10	SC0_0	SC0_1	SC0_2	Welcome	Consent	Attn 1 ins	Attn 1	P1.T1_1	C1.T1	U1.T1_1	P2.T1_1	C2.T1	U2.T1_1	P3.T1_1	C3.T1	U3.T1_1	P4.T1_1	C4.T1	U4.T1_1	Exp 1	Exp 2	Exp 3	Exp 4	P1.T2_1	U1.T2_1	P2.T2_1	U2.T2_1	P3.T2_1	U3.T2_1	P4.T2_1	U4.T2_1	2.25 v1	5min v1	47days v1	2/N v1	Q241_1	Q241_2	Q241_3	Q241_4	McNuttA
ResponseID	ResponseSet	Name	ExternalDataReference	EmailAddress	IPAddress	Status	StartDate	EndDate	Finished	Score-sum	Score-weightedAvg	Score-weightedStdDev	You will now participate in a psychology experiment. In this study, you will answer questions about...	Consent Form / / In order to better understand the process by which people think, we are doing researc...	Please add the numbers "three-hundred" and "two-hundred and three." Now remember the result (don't f...	Now, type the result of the addition using numerals below (i.e. 0-9).	Consider the following policy: / A cap-and-trade policy setsÂ limits for greenhouse gas emissions and r...-Please rate your position on this policy.	Which of the following best describes the basis for your position:	Consider the following policy: / A cap-and-trade policy setsÂ limits for greenhouse gas emissions and r...-Please rate your level of understanding for how this policy would work.	Consider the following policy: / Health care rationing permitsÂ the government to allocate health care...-Please rate your position on this policy.	Which of the following best describes the basis for your position:	Consider the following policy: / Health care rationing permitsÂ the government to allocate health care...-Please rate your level of understanding for how this policy would work.	Consider the following policy: / Universal healthcare provides all U.S. citizens with health care.-Please rate your position on this policy.	Which of the following best describes the basis for your position:	Consider the following policy: / Universal healthcare provides all U.S. citizens with health care.-Please rate your level of understanding for how this policy would work.	Consider the following policy: / A nuclear power policy encourages the development of nuclear power in...-Please rate your position on this policy.	Which of the following best describes the basis for your position:	Consider the following policy: / A nuclear power policy encourages the development of nuclear power in...-Please rate your level of understanding for how this policy would work.	Consider the following policy: / A cap-and-trade policy setsÂ limits for greenhouse gas emissions and r...	Consider the following policy: / Health care rationing permitsÂ the government to allocate health care...	Consider the following policy: / Universal healthcare provides all U.S. citizens with health care. / Ple...	Consider the following policy: / A nuclear power policy encourages the development of nuclear power in...	Consider the following policy again: / A cap-and-trade policy setsÂ limits for greenhouse gas emissions...-Now please rate your position on this policy.	Consider the following policy again: / A cap-and-trade policy setsÂ limits for greenhouse gas emissions...-Now please rate your level of understanding for how this policy would work.	Consider the following policy again: / Health care rationing permitsÂ the government to allocate health...-Now please rate your position on this policy.	Consider the following policy again: / Health care rationing permitsÂ the government to allocate health...-Now please rate your level of understanding for how this policy would work.	Consider the following policy again: / Universal healthcare provides all U.S. citizens with health car...-Now please rate your position on this policy.	Consider the following policy again: / Universal healthcare provides all U.S. citizens with health car...-Now please rate your level of understanding for how this policy would work.	Consider the following policy again: / A nuclear power policy encourages the development of nuclear po...-Now please rate your position on this policy.	Consider the following policy again: / A nuclear power policy encourages the development of nuclear po...-Now please rate your level of understanding for how this policy would work.	An amusement park is giving out free shirts and bags as part of a promotion. They have 220 shirts an...	If it takes 5 machines 5 minutes to make 5 widgets, how long would it take 100 machines to make 100...	In a lake, there is a patch of lily pads. Every day, the patch doubles in size.Â / / If it takes 48 da...	All flowers have petals. Roses have petals. / / If these two statements are true, can we conclude fr...	Timing-First Click	Timing-Last Click	Timing-Page Submit	Timing-Click Count	Professor McNutt of the Department of Engineering has designed a device called a glux. The glux has...
R_eXQdkyb5N42ylLv	Default Response Set	Anonymous				1	2013-10-02 18:20:02	2013-10-02 18:20:35	1	0	0	0	1	2
R_8q3u4xgBeJRusVD	Default Response Set	Anonymous				1	2013-10-02 18:51:11	2013-10-02 18:53:26	1	0	0	0	1	1	1	23																													0	0	4.359	0
R_3POvnJ1rs2c26tn	Default Response Set	Anonymous				1	2013-10-02 18:56:55	2013-10-02 18:58:14	1	0	0	0	1	1	1
R_eCIjiCxEBXKd52Z	Default Response Set	Anonymous			66.233.146.115	0	2013-10-02 19:04:23	2013-10-02 19:15:10	1	0	0	0	1	1	1	503	15	4	20	20	6	87	0	5	95	76	1	85	I don't know very much about this, but I feel like it is just another way for the government to impose fees and make more money off the people												20	1000	12	1	12.164	54.171	55.344	14	1
R_emrLwxItrALo7cN	Default Response Set	Anonymous			71.99.4.105	0	2013-10-02 19:09:00	2013-10-02 19:15:47	1	0	0	0	1	1	1	503	100	1	100	0	4	100	0	4	100	61	3	100			I know that the Universal health care in the U.S. is not universal. Americans are forced to buy health care insurance when we are barely making it every week financially. I know that if we do not enroll in this healthcare plan by a certain date, we will be ordered to pay a fine, that we can also not afford.
R_5ANl9nNsZgRkQ9T	Default Response Set	Anonymous			108.11.174.48	0	2013-10-02 19:05:50	2013-10-02 19:17:25	1	0	0	0	1	1	1	503	99	2	99	92	1	69	55	3	70	59	3	14		The government would start by collecting information on US citizens to see who would be most eligible. After this, they can start distributing health care for those who need it.			100	96	81	91	59	76	96	66
R_3PfDhKOpIs9ZjOl	Default Response Set	Anonymous			74.72.35.151	0	2013-10-02 19:07:30	2013-10-02 19:17:38	1	0	0	0	1	1	1	503	34	4	46	55	2	47	91	1	81	40	4	45	I think this policy is allowing companies to purchase permits for emitting bad gases into the atmosphere. It then destroys our atmosphere. Everything is about money from what I can see.												20	20	24	1	8.327	46.782	47.902	5	1
R_6PdnNrYFS4KPeSh	Default Response Set	Anonymous			70.181.161.89	0	2013-10-02 19:09:09	2013-10-02 19:18:03	1	0	0	0	1	1	1	603	100	2	86	1	5	85	100	1	100	80	1	86				Money would shift towards nuclear development and away from fossil fuel exploitation. This could come as grants, subsidies, and other government funding. The more is focused on nuclear, the less can be spent on fossil fuels, thus decreasing their use and their profitability. In order to access the best government funding, power companies would have to shift towards nuclear power.	89	95	0	87	100	100	81	80
R_0CYJkS63FPqfERD	Default Response Set	Anonymous			24.7.135.204	0	2013-10-02 19:08:24	2013-10-02 19:18:15	1	0	0	0	1	1	1	503	76	2	21	76	3	57	11	4	81	7	6	29		It seems that resources would be allocated according to what the government could actually afford and placing the person needing healthcare in the appropriate scale on what they can afford as a customer.											20	100 minutes	24 days	1	1.587	77.966	79.767	7	1
R_6oidmD1odDcX8Il	Default Response Set	Anonymous			98.114.28.247	0	2013-10-02 19:08:43	2013-10-02 19:18:57	1	0	0	0	1	1	1	503	75	1	43	62	1	64	99	1	57	58	1	42	I have no idea about the steps of these policies. My judgement is simply based on the concept that less greenhouse gas emissions is a good thing, and that the requirement that companies spend money to pump them out would lead to a restriction in emissions because it would impact their profit.												20	100	47	1	29.255	57.307	57.973	5	1
R_38GysdVhcZxfcep	Default Response Set	Anonymous			71.252.235.211	0	2013-10-02 19:04:20	2013-10-02 19:19:26	1	0	0	0	1	1	1	503	67	3	54	100	2	100	100	2	100	71	2	68				All I know is that the less we use fossil fuels the better it is for the environment.	82	12	98	69	100	57	87	28
R_5oKIY9eD1VBAmZT	Default Response Set	Anonymous			173.27.194.171	0	2013-10-02 19:06:50	2013-10-02 19:20:26	1	0	0	0	1	1	1	503	69	1	57	69	1	46	59	1	56	75	1	46	If a company produces greenhouse gas emissions beyond a predetermined amount, the government would require the company to purchase vouchers. The earnings from the vouchers could in turn offset the environmental impact of the emissions through the funding of alternative energy sources as well as environmental cleanup efforts.				59	50	63	46	55	50	56	50	20	100 minutes	47	2	8.21	60.333	62.156	2	1
R_e5amfN3hkddThRj	Default Response Set	Anonymous			76.17.132.173	0	2013-10-02 19:04:17	2013-10-02 19:21:13	1	0	0	0	1	1	1	503	79	1	56	29	4	18	49	5	38	29	6	31			Every single person over the age of 26 is required to carry health insurance upon themselves. People may remain on their parents policy until the age of 26. They can go to the government website, once it is up and running again, to determine the amount they will want to pay for the type of coverage they are looking for. They will then choose a company with which to insure themselves, like auto in…		70	52	14	38	18	38	30	17
R_0oK0AYZdLfbmDOd	Default Response Set	Anonymous			107.197.245.199	0	2013-10-02 19:12:18	2013-10-02 19:22:25	1	0	0	0	1	1	1	503	56	2	29	69	3	53	57	2	55	54	1	33			Obviously this is in the news all the time now with the shutdown. Universal healthcare would make it more affordable for unemployed or unable to work citizens to have access to healthcare coverage. It would decrease competition in the private sector and would cost tax paying citizens much more.										20	100 minutes	7	2	16.316	69.775	70.646	6	1
R_8dnntEosQiBp4IB	Default Response Set	Anonymous			70.97.251.237	0	2013-10-02 19:05:29	2013-10-02 19:23:53	1	0	0	0	1	1	1	503	65	3	64	46	3	18	30	6	11	62	3	20				The nuclear power policy would encourage the development of nuclear power infrasturture by discouraging the investment on fossil fuels as a primary energy source. I personally dont know about an actual policy that is currently in place but I would imagine it would be something like the following. The government would provide funding assistance to build the nuclear power plants. There would be be …									20	100	47	1	4.378	78.255	102.534	6	1
R_bwQand6E4IACVE1	Default Response Set	Anonymous			68.54.201.209	0	2013-10-02 19:07:39	2013-10-02 19:24:41	1	0	0	0	1	1	1	503	44	6	0	8	6	26	95	1	43	23	4	0				I do not have any knowledge of the sentence. I can not answer this question	44	0	16	7	87	43	46	0
R_1NqOjVE6EHe1rKt	Default Response Set	Anonymous			67.0.1.18	0	2013-10-02 19:10:46	2013-10-02 19:24:53	1	0	0	0	1	1	1	503	55	3	64	41	4	63	96	1	90	66	3	71	There is a certain limit to the amount of greenhouse gas that a comapany can produce. If they go over those then they have to purchase a permit. I assume this permit would be quite costly in order to discourage companies from producing the greenhouse gasses.				57	57	37	64	93	88	62	66	20	5 minutes	24	2	2.211	86.167	90.085	5	1
R_3n26TURTezH17QF	Default Response Set	Anonymous			69.4.131.84	0	2013-10-02 19:09:44	2013-10-02 19:25:22	1	0	0	0	1	1	1	503	92	1	42	8	5	59	100	2	84	68	1	25				I don't know about the specific policy. But it seems like a good idea to use different sources of energy since we will run out of fossil fuels. While nuclear power wouldn't be ideal I think it is better than fossil fuels.
R_07HOA5aGasoJSxT	Default Response Set	Anonymous			107.218.39.45	0	2013-10-02 19:17:59	2013-10-02 19:26:14	1	0	0	0	1	1	1	503	66	3	68	66	3	59	34	4	70	68	1	69				Developing new power sources will be priority. Discontinued use of previous fuels will be next. Converting all items to run on the new power source.	66	53	62	65	61	63	67	66	20	500 minutes	24	1	2.363	51.659	52.711	5	1
R_bse4SunT6SdbWDj	Default Response Set	Anonymous			198.38.52.93	0	2013-10-02 19:14:25	2013-10-02 19:26:49	1	0	0	0	1	1	1	500	0	4	100	0	6	100	0	6	100	0	6	100	More paper work and red tape involved, does not help the environment only makes more money for the government and chases away business to foreign countries
R_5yxBUATOygW5gRn	Default Response Set	Anonymous			68.33.167.175	0	2013-10-02 19:17:36	2013-10-02 19:27:22	1	0	0	0	1	1	1	503	78	1	95	39	4	14	65	2	59	55	1	62		I don't really understand this policy because it is not clear exactly what the government is allocating (budget? distribution of employees in government offices? what?). But I will give it my best shot. / / The Congress, assuming they ever managed to get potty trained and pass some legislation, would utilize available information to classify resources based on some kind of risk assessment as well…											10	5 minutes	47	2	4.882	99.318	99.984	14	2
R_5in5g29bBomzVlz	Default Response Set	Anonymous			67.247.78.150	0	2013-10-02 19:13:43	2013-10-02 19:27:48	1	0	0	0	1	1	1	503	73	1	50	15	4	21	71	3	44	24	4	51				What I know about a nuclear power policy is that it encourages the development of nuclear power infrastructure, which would lead to more power plants being made, which would create a nuclear industry, which would create more nuclear waste, which would require oversight so nuclear disasters didn't happen because of the waste being dumped irresponsibly, which would create a nuclear industry lobby, …	75	57	20	26	78	47	23	51
R_2leT7vOeg2FdRGZ	Default Response Set	Anonymous			137.145.240.182	0	2013-10-02 19:18:41	2013-10-02 19:29:04	1	0	0	0	1	1	1	503	57	6	39	20	5	45	100	2	84	46	6	80		My guess since I'm not too familiar with health care rationing permits would be that service or health care would be limited to what is in the budget to spend and who the person's ability to pay for the care. Rationing has a scary connotation and therefore makes me perceive it negatively despite not really being aware of what it means.
R_e4YPz7JxVOeIgVn	Default Response Set	Anonymous			70.230.204.140	0	2013-10-02 19:13:26	2013-10-02 19:30:44	1	0	0	0	1	1	1	503	48	4	6	40	6	10	97	1	70	90	1	64		I don't have a good understanding about how this would work, as I indicated previously. The only thing that make sense, from a need/patient point of view, is a decision based on potential benefits to the patient. Allocating health care resources based on their cost and a person's ability to pay, to me, essentially indicates that if you're poor and need an expensive treatment, you're out of luck. …			42	18	37	11	78	61	81	58	10	5 minutes	47 days	1	10.444	87.314	88.613	4	1
R_eaGnyua6syy4TqZ	Default Response Set	Anonymous			98.68.161.65	0	2013-10-02 19:06:21	2013-10-02 19:31:39	1	0	0	0	1	1	1	503	67	1	35	46	6	34	61	2	60	6	6	12		would start with gettingthe amount of the person'sincome and family situationsuch as how many peoplein the home etc / Then look at what health care rresource is needed for the family. This would include any chronic illnesses among family members Next the associate would probably consult a pre=prepared chart to see which resource would be best for this family within their income guidelines			58	38	44	39	57	33	25	27	20	20	24	1	17.58	204.377	205.88	4	1
R_bK31B664TAPMLLn	Default Response Set	Anonymous			68.9.66.84	0	2013-10-02 19:17:13	2013-10-02 19:32:51	1	0	0	0	1	1	1	503	89	1	14	0	5	100	100	2	100	100	1	100			Universal healthcare already exists in this country. It is called Medicare and anyone over the age of 65 (or younger people who are disabled and unable to work) are eligible. We all understand how Medicare works. If you don't then talk to your grandparents. The late Sen. Ted Kennedy (D-MA) explained universal healthcare as "Medicare for all". Most of Western Europe and Canada have universal healt…		100	12	0	100	100	100	100	100
R_3PE2oRHKT5iUUAd	Default Response Set	Anonymous			172.56.26.243	0	2013-10-02 19:11:42	2013-10-02 19:33:25	1	0	0	0	1	1	1	503	70	1	27	47	3	0	54	3	59	77	1	39		I cannot answer the question as I know nothing about this policy or what it means.
R_dniVeoRdKokYD0F	Default Response Set	Anonymous			76.250.117.134	0	2013-10-02 19:09:14	2013-10-02 19:33:46	1	0	0	0	1	1	1	503	38	6	48	59	3	42	56	1	57	39	6	70				The policy would encourage the use of nuclear energy and discourage reliance on fossil fuels. The first stage would enact laws including changes in tax policy which would complement the objective. Subsidies, tax credits and any other form of government help for the fossil fuel industries and similarly, legislative measures would be enacted to encourage the construction of nuclear power plants. Ne…
R_5bf6581qtIULIrz	Default Response Set	Anonymous			76.25.0.122	0	2013-10-02 19:24:07	2013-10-02 19:34:33	1	0	0	0	1	1	1	503	28	4	70	69	1	54	58	1	64	74	1	76		Patients would schedule an appointment with their primary care provider. At this appointment they would recieve a diagnoses and prognosis for a cure and various treatments would be explored and compared against a cost/benefit ratio. Once the treatment with the greatest chance of success and balance of cost is discoverd, the patient would recieve this treatment.											10	1 minute	30	2	30.653	105.743	113.031	6	1
R_8GtpekkxmQuI7NH	Default Response Set	Anonymous			71.89.80.206	0	2013-10-02 19:22:57	2013-10-02 19:35:24	1	0	0	0	1	1	1	503	65	2	48	36	5	27	41	3	54	36	4	40				We will eventually run out of fossil fuels such as coal, but using nuclear power is dangerous, costly, and not as well researched as fossil fuels as an energy source. We should consider trying to find additional sources of energy, i.e. solar, solar, wind, etc., so we do not need to drain our fossil fuel supply nor deal with the dangers and costs of nuclear power.
R_d6YVeVK2HU4iqCp	Default Response Set	Anonymous			67.252.94.26	0	2013-10-02 19:28:10	2013-10-02 19:36:41	1	0	0	0	1	1	1	503	93	2	96	100	1	97	96	3	77	56	1	57	For companies that work with machines that emit less greenhouse gases, it will be more cost efficient. For those with machines that emit such gases, it is possible to do so, but will need a permit for such equipment. It is more costly and the money can encourage environmental mindfulness, plus the permit fees could fund research for more ecologically friendly means of manufacturing.				100	88	97	99	86	88	52	82	20	20	24	2	2.312	21.577	36.635	2	2
R_6Qd5coHvwKZOETP	Default Response Set	Anonymous			108.48.51.202	0	2013-10-02 19:29:06	2013-10-02 19:38:34	1	0	0	0	1	1	1	503	79	3	64	0	5	89	100	2	100	63	1	28			The US has citizens who are not covered by health care and need more medical attention. These people are unable to pay for the cost of health coverage. The US government's responsibility is to help these citizens and any citizen who needs health coverage. The US government will help provide universal healthcare to all of its citizens. The more that enter, the better for all. It is the right thing…										10	5 minutes	47 days	1	2.379	35.74	36.798	2	1
R_9mnoibeb5ynO7Up	Default Response Set	Anonymous			108.46.190.134	0	2013-10-02 19:30:42	2013-10-02 19:38:56	1	0	0	0	1	1	1	503	90	1	89	11	6	67	100	2	100	17	1	72				Fossil fuels are a finite resource, so once they are gone, they are gone forever, and their supply is rapidly running out. Nuclear power has some risks, more than other green sources of energy (like solar or wind), but the technology is already in use, and it is a renewable resource. It creates the same power as fossil fuels, but it won't run out.	97	97	15	63	100	100	82	83	10	5	47	1	1.756	28.497	39.906	6	1
R_cUNJWDZL8WIa0D3	Default Response Set	Anonymous			68.11.144.166	0	2013-10-02 19:16:30	2013-10-02 19:39:12	1	0	0	0	1	1	1	503	89	1	64	47	6	36	100	1	95	75	3	64	An authority sets a limit on the amount of emissions allowed; companies must either adhere to those limits or purchase costly permits to allow them to create more emissions than permitted by law. The permits must ideally be expensive enough to make it more cost-effective to research green technology to avoid having to pay for the permits in the future.				78	72	22	24	100	100	67	62	20	5 minutes	24	2	3.422	88.205	89.111	6	1
R_dnbBr1nL2LomQPb	Default Response Set	Anonymous			173.66.96.247	0	2013-10-02 19:16:58	2013-10-02 19:39:38	1	0	0	0	1	1	1	503	85	2	93	75	3	29	80	2	100	19	4	91				A nuclear power policy leads to the development of plants and other nuclear power creating structures to power the nation, while taxing industries that rely on fossil fuels. Nuclear power is man made and can be commissioned at will at the expense of nuclear waste being created, it is inexhaustible. The policy discourages fossil based energy producers with higher taxation, because of their detrime…	80	100	30	13	82	100	37	78
R_es8x76F93WnrtBz	Default Response Set	Anonymous			98.166.243.168	0	2013-10-02 19:26:50	2013-10-02 19:43:35	1	0	0	0	1	1	1	503	33	6	32	0	4	34	14	4	72	100	3	91				A nuclear power policy would first provide a plan for replacing fossil fuel power and investing in nuclear power.It would then involve aquiring funding the needs, based on the plan. Performing detailed analysis of where powerplants are located, where new powerplants can be built, ect, would be necessary. Creating a public awareness/public support campaign would also be important, to minimize push…	28	65	0	39	7	64	79	71	10	5 minutes	47	2	12.144	120.995	123.067	4	1
R_aWUw2yASiEy5kGN	Default Response Set	Anonymous			68.104.188.186	0	2013-10-02 19:29:04	2013-10-02 19:43:41	1	0	0	0	1	1	1	503	71	1	71	69	3	52	93	1	70	70	1	70			I believe that universal healthcare is a must in the United States. / It would need to be measured by how healthy someone is, but to be fair someone who takes care of their health should not have to pay more for someone who does not. / Children and the elderly should have free healthcare no matter what. /		70	67	74	74	66	61	51	54
R_3W9YoVg2F0f17wx	Default Response Set	Anonymous			75.134.191.168	0	2013-10-02 19:28:43	2013-10-02 19:44:40	1	0	0	0	1	1	1	503	0	4	72	4	4	38	9	4	40	59	1	63	There is a cap, or limit upon what a given company is allowed to emit. Once the cap has been reached, companies can enter the "marketplace" and negotiate through trade with other companies who have not reached their limit. The supposed logic of this policy is that only a given amount of pollutants would be emitted at any time.												20	500	24	1	22.543	62.063	63.543	4	1
R_723vvJVrU8luYGF	Default Response Set	Anonymous			173.111.57.105	0	2013-10-02 19:26:08	2013-10-02 19:44:53	1	0	0	0	1	1	1	503	100	1	91	39	6	76	100	1	100	65	1	97		A central outcomes database would be created (much like insurance companies probably already have) to collect and analyze ROI on outcomes from specific treatments. Data from this source would be combined with the individuals financial status to determine if they are worthy of receiving healthcare. When an ill person shows up at a provider's office with a condition, their identity would be run aga…
R_2och5ewJ6kY7v6J	Default Response Set	Anonymous			162.198.9.138	0	2013-10-02 19:24:34	2013-10-02 19:45:27	1	0	0	0	1	1	1	503	74	1	65	7	5	38	100	2	100	61	3	39		Health care rationing means that government has the ability to determine what resources are available to a particular person based upon their income. For someone with a lower income, their resources may be limited as they would have to take a less expensive route. It also means the government can determine what treatments are the most beneficial for you.
R_bI76pxyzEFtNOYJ	Default Response Set	Anonymous			70.189.157.10	0	2013-10-02 19:20:05	2013-10-02 19:46:13	1	0	0	0	1	1	1	503	92	3	72	86	2	95	100	2	100	95	1	96	A government entity sets a limit or cap on the amount of a pollutant that may be emitted. The limit or cap is sold to companies as "emissions permits" which gives them the right to discharge a specific volume of the specified pollutant. Companies are required to obtain a certain number of permits or credits to cover their emissions. The total number of permits can't exceed the cap. Companies in n…
R_essQybOh6jp12cd	Default Response Set	Anonymous			98.255.0.158	0	2013-10-02 19:36:39	2013-10-02 19:49:08	1	0	0	0	1	1	1	503	45	6	64	72	1	78	91	1	56	21	4	14				While discouraging fossil fuel would still be a major source of energy for America in general. This nuclear power policy would probably start off slow and gain momentum when technology allows machinery that can use a different energy source as well as it uses fossil fuel. / / Policy sentence above sounds vague and I have written my opinion on the subject.	50	52	73	73	75	65	50	50
R_bQ3NFU7DPAaOel7	Default Response Set	Anonymous			24.42.192.234	0	2013-10-02 19:36:58	2013-10-02 19:49:20	1	0	0	0	1	1	1	503	68	1	62	44	4	37	61	2	39	69	1	83			The government would provide all citizens with health care. / They would settle agreements with doctors, hospitals and insurance providers to universally agree on fees due. / Each citizen would be made aware of the new policies with their doctors. / Every citizen would be required to pay for their health insurance at a reasonable cost.		63	66	45	54	60	53	53	60	20	1 hour 40 mintues	24	1	1.596	54.205	55.05	5	2
R_5byw4c1kxcLJavP	Default Response Set	Anonymous			68.184.122.22	0	2013-10-02 19:40:36	2013-10-02 19:49:42	1	0	0	0	1	1	1	503	99	1	50	0	5	81	100	2	100	22	4	97	Companies are given a maximum amount of greenhouse gas emissions they can be responsible for producing. When they need to exceed that they pay for permits. With the permit, they can increase their amount of greenhouse gas emissions. That money should then be used for initiatives that combat greenhouse gases.												20	5 minutes	47 days	2	1.349	37.229	38.375	6	1
R_88GfhHBgBfXEFff	Default Response Set	Anonymous			66.227.152.152	0	2013-10-02 19:38:15	2013-10-02 19:50:44	1	0	0	0	1	1	1	503	68	1	60	47	4	25	59	1	70	50	1	0		I am sorry, I do not know enough about this to write a sentence.
R_egGK4kj4YglWHch	Default Response Set	Anonymous			72.161.120.100	0	2013-10-02 19:35:09	2013-10-02 19:53:10	1	0	0	0	1	1	1	503	45	3	42	5	5	31	50	3	33	36	6	15	A cap and trade policy would limit the amount of greenhouse gas emissions or carbon print that a company could produce. / Should a company produce gas emissions, they would be subjected to fines. / These fines would most likely lead to the closure of many businesses because the fines would be extremely costly and to retro fit factories etc. to limit greenhouse gas emissions would be too costly as…				40	58	10	37	42	39	44	45	20	20	24	2	2.601	94.338	96.016	5	1
R_bkMWy7isOzX12m1	Default Response Set	Anonymous			75.138.85.203	0	2013-10-02 19:42:40	2013-10-02 19:54:38	1	0	0	0	1	1	1	503	60	3	56	80	2	59	92	2	92	85	1	8			From what I understand, universal healthcare would make companies pay more towards healthcare in order to provide their employees with healthcare or better healthcare.										20	100	24	1	8.443	116.578	117.787	7	1
R_3lLw9pFTcQ937U1	Default Response Set	Anonymous			173.54.178.92	0	2013-10-02 19:37:05	2013-10-02 19:54:43	1	0	0	0	1	1	1	503	73	1	61	38	6	43	46	4	39	74	2	74			Universal healthcare is a way for the government to essentially try to give everyone health care based on their income. The problem with this system is that it penalizes those that essentially make little and charges fees for those that don't go for it or can't afford it.		22	39	27	33	21	32	79	69	20	100	24	1	1.31	51.182	53.552	5	1
R_aVqrkzGJPetFdkh	Default Response Set	Anonymous			174.24.34.5	0	2013-10-02 19:28:41	2013-10-02 19:55:39	1	0	0	0	1	1	1	503	80	3	42	22	6	6	86	2	15	53	1	34	Companies would have a limit on the emissions they produce and are required to pay when they go over those limits. I really don't know more than this sorry.												20	100	47	2	9.502	233.406	237.689	9	1
R_6nGqXnEdXMsVw1L	Default Response Set	Anonymous			67.78.97.25	0	2013-10-02 19:46:28	2013-10-02 19:57:39	1	0	0	0	1	1	1	503	86	1	74	28	4	58	66	1	17	85	1	23				Nuclear power is a way to provide power without hurting the planet. Although nuclear power could be dangerous if something goes wrong, if it works, we don't have to rely on fossil fuels and the depletion of Earth's resources.
R_2sDxgQgwwdt9jwN	Default Response Set	Anonymous			75.187.254.125	0	2013-10-02 19:42:34	2013-10-02 19:58:31	1	0	0	0	1	1	1	503	37	6	89	6	5	13	69	2	26	84	1	81				nuclear power would be developed. when the new nuclear plants come on line the old fossel fuel plants would be shut down leaving a better enviroment	22	60	32	27	66	38	78	66
R_1C9Y3LgMqoG5U1f	Default Response Set	Anonymous			71.187.181.206	0	2013-10-02 19:53:53	2013-10-02 20:01:06	1	0	0	0	1	1	1	503	71	3	40	33	6	57	67	2	68	76	1	70	Cap-and-trade basically requires companies to limit their greenhouse gas emissions, or PAY for their emissions. Emitting greenhouse gas would come at a cost.				67	60	21	62	71	63	68	41	20	100	24	2	1.539	18.517	19.302	3	2
R_5aKcmWkeBvwofu5	Default Response Set	Anonymous			107.10.231.172	0	2013-10-02 19:49:48	2013-10-02 20:02:23	1	0	0	0	1	1	1	503	58	1	53	53	2	31	50	2	52	51	1	36	There is a cap on how much greenhouse gases you can put into the atmosphere. A permit is required to emit these gases.				60	21	51	37	52	53	52	34
R_3WYrsdmeA1WvD49	Default Response Set	Anonymous			66.57.65.132	0	2013-10-02 19:45:27	2013-10-02 20:03:05	1	0	0	0	1	1	1	503	86	3	53	50	6	8	91	2	54	48	4	40	A cap-and-trade policy requires that manufacturers develop cleaner methods so that the toxic emissions are reduced if not eliminated. If a manufacturer cannot entirely eliminate toxic emissions, that manufacturer must purchase permits to have some emissions. / This alone improves the environment globally. But there is more to it. / The governing board does not have to grant permits to all who app…				91	63	2	7	93	59	40	37	10	5 minutes	47	2	44.554	97.266	99.073	4	1
R_9Z8o1UR5aDORzoN	Default Response Set	Anonymous			99.197.86.92	0	2013-10-02 19:40:30	2013-10-02 20:03:48	1	0	0	0	1	1	1	503	94	3	77	86	3	76	100	1	98	60	4	75		Health care rationing should in theory cut costs by limiting the number of tests doctors would perform and thus cutting health care costs. When people say health care rationing, this is often a code for ObamaCare or the Affordable Healthcare Law, so I partially expect that's what you might be saying when you say health care rationing. / / Ideally, health care rationing would reduce the patient's …			98	89	87	84	100	99	71	77	10	5	47	1	20.01	94.766	106.543	4	1
R_4Z0SsiCOl0GQXch	Default Response Set	Anonymous			75.50.150.154	0	2013-10-02 19:51:48	2013-10-02 20:04:01	1	0	0	0	1	1	1	503	19	5	73	95	1	83	100	1	95	18	5	82		health care rationing is the government's attempt at providing healthcare for those who need it while existing with a dual policy of private and public healthcare plans.			30	80	51	55	100	100	30	83
R_3fp2A1mchRqlu8B	Default Response Set	Anonymous			74.243.5.182	0	2013-10-02 19:46:46	2013-10-02 20:04:46	1	0	0	0	1	1	1	503	57	3	15	23	5	69	18	5	98	0	4	100				A nuclear power plant can supposably give us clean energy. I don't exactly know how it works but I know that there have been problems with them in places like Japan and I believe Russia. The problem is that they work really well until they don't and then they cause massive disaters that are way worse than the problems they are supposed to fix in my opinion. They are just not safe.
R_0xIwDGf8IDiWaLH	Default Response Set	Anonymous			24.62.66.34	0	2013-10-02 19:47:52	2013-10-02 20:04:54	1	0	0	0	1	1	1	503	34	6	49	0	6	57	10	4	50	20	4	50		Government control would enable them to make a decision on my health care and would prevent my ability to choose my own specialist which could lead to my condition worsening and possibly my death.
R_3UbthAhOH2pj7HD	Default Response Set	Anonymous			71.100.22.109	0	2013-10-02 19:37:03	2013-10-02 20:05:06	1	0	0	0	1	1	1	503	58	3	70	75	3	64	100	3	100	34	6	71	A cap-and-trade program directly limits the quantity of carbon-emitting fuels burned, leading to higher energy prices. The quantity of permits issued may rise or fall over time to phase in a policy or to meet changing needs. Many plans call for large initial annual allocations and reductions over time to ease firmsâ€™ transition to lower annual levels of carbon emissions.				70	27	72	48	92	33	36	27	20	20	24	1	31.501	170.902	171.783	7	2
R_b3ABC4oB8XheHvT	Default Response Set	Anonymous			98.71.28.181	0	2013-10-02 19:35:19	2013-10-02 20:07:57	1	0	0	0	1	1	1	503	83	2	59	61	1	17	67	3	10	91	1	58				I am not sure what the policy steps would be, but my understanding is more of the resulted outcome. In my understanding, it would lead to a less chance of a melt down like in Chernobyl. Anything to avoid that extreme incident would be a positive policy. I thought my understanding was more defined than this, but when I am trying to put it on paper, I realize I have very little clue about the detai…									10	1 minute	47 days	2	3.047	149.875	163.324	4	1
R_6s2Uogfp6ovfEgJ	Default Response Set	Anonymous			67.235.134.101	0	2013-10-02 19:47:10	2013-10-02 20:07:59	1	0	0	0	1	1	1	533	11	5	90	24	4	17	72	2	87	17	4	94				It is pretty clear. The policy is to build more nuclear power plants and try to steer us away from fossil fuels. Fossil fuels are bad for the environment. However, if you pay attention to the news, nuclear power can be just as devastating to the environment as fossil fuels.									20	100 minutes	24 days	1	5.221	129.603	166.26	5	1
R_6Xq8wvI7cYEuu0t	Default Response Set	Anonymous			74.140.83.252	0	2013-10-02 19:40:08	2013-10-02 20:09:10	1	0	0	0	1	1	1	503	82	3	37	78	1	36	0	1	70	33	4	13				Well fossil fuels will some day be gone. We will use them all up. We should take preventative measures now to make sure that this does not happen. That is all I really know and understand about this subject.	81	16	80	22	91	15	72	6
R_9AGqdRghPGsPV8F	Default Response Set	Anonymous			72.94.254.177	0	2013-10-02 19:55:17	2013-10-02 20:09:46	1	0	0	0	1	1	1	503	100	1	65	26	4	36	100	1	60	48	4	21			I do not know as much about this policy as I should. My understanding of universal health care is that all Americans are now required to have health insurance. They will be able to purchase health insurance in different "marketplaces" to choose what is best for them. The outcome will somehow be low-cost healthcare for all Americans. I think that healthcare will be subsidized by the government.										10	5 minutes	47 days	2	16.444	216.762	280.834	5	2
R_6l2DCZtCvmpO84d	Default Response Set	Anonymous			108.14.115.240	0	2013-10-02 20:03:06	2013-10-02 20:12:39	1	0	0	0	1	1	1	503	0	6	100	78	3	100	56	1	82	100	1	100		Congress would enact a bill allocating funding and detailing structure of a Federal agency to oversee the allocation of health care resources. The agency would then act out its mandate through a mixture of State grants, healthcare mandates, and federal oversight committees. Details of the rationing would ultimately be decided at a city/local level.											10	5 minutes	47	2	3.717	30.314	32.976	6	1
R_7U9erlTigWjQdzD	Default Response Set	Anonymous			50.80.109.240	0	2013-10-02 20:00:08	2013-10-02 20:18:01	1	0	0	0	1	1	1	503	10	6	33	10	4	100	12	4	97	13	6	77				I do not know the step by steps but I can see that using fossil fuels would be better for the environment and could more cost efficient down the road.	14	37	18	92	9	95	19	37
R_0Jo9mvsS9L0J1hb	Default Response Set	Anonymous			68.92.177.253	0	2013-10-02 20:00:08	2013-10-02 20:18:03	1	0	0	0	1	1	1	503	27	4	66	30	5	37	6	4	94	31	4	39	Companies would have to obtain a permit in order to operate their company in a way that emits greenhouse gasses which can be harmful to the environment. By that, I mean it raises the CO2 in the atmosphere, thus triggering more rapid global warming due to the riding atmospheric temperatures. This would mainly be for large manufacturing companies that use equipment that puts off these emissions.				32	86	28	36	9	88	24	65	20	100	24	2	8.591	26.936	27.618	6	2
R_1H7hrPOkVkhAptb	Default Response Set	Anonymous			99.194.106.69	0	2013-10-02 20:03:34	2013-10-02 20:19:42	1	0	0	0	1	1	1	503	84	2	42	66	1	55	56	3	63	77	1	61			THE GOVERNMENT WOULD COVER HEALTHCARE FOR ALL OF THE CITIZENS. TAXES WOULD BE INCREASED TO PAY FOR THE COST OF UNIVERSAL HEALTHCARE AND BUDGETS FOR HEALTHCARE SALARIES AND FACILITIES WOULD MOST LIKELY BE LESSENED. RARE OR EXPENSIVE MEDICAL TREATMENT WILL HAVE TO BE QUALIFIED FOR, MEANING YOU MUST BE IN GREAT NEED, HAVE A HIGH SUCCESS OF RECOVERY.
R_bjEDzQP3jfvQ3qt	Default Response Set	Anonymous			24.250.164.100	0	2013-10-02 19:54:54	2013-10-02 20:20:19	1	0	0	0	1	1	1	9	84	2	83	47	6	33	51	3	61	29	6	70			1. Health care system which provides health care and financial protection to all its citizens. / 2.It is organized around providing a specified package of benefits to all members of a society / 3.End goal of providing financial risk protection, improved access to health services, and improved health outcomes.
R_9sIZvvjWRds1xhH	Default Response Set	Anonymous			68.229.47.19	0	2013-10-02 20:03:26	2013-10-02 20:20:27	1	0	0	0	1	1	1	503	88	1	22	33	4	20	43	5	72	50	4	71				A nuclear power policy says that a company should invest in making infrastructure that accommodates nuclear power. This infrastructure allows nuclear power to become more common. The more nuclear power plants there are, the more likely a disaster is to occur. This same policy would deter money from being spent on fossil fuels. This is a positive outcome because fossil fuels are non renewable.									10	5	24	2	17.126	156.096	167.051	4	1
R_2b2BtLaJYRMZwUt	Default Response Set	Anonymous			68.193.65.124	0	2013-10-02 20:13:00	2013-10-02 20:22:42	1	0	0	0	1	1	1	503	62	1	65	55	2	41	63	1	56	66	2	69	By limiting the overall emissions of greenhouse gases, this will lead to a more functional ozone layer. this will better protect us from harmful UV rays. overall, this is a good policy because companies will be hindered in harming our environment				65	63	66	63	84	73	58	63
R_6txlcZfUNBhKQBv	Default Response Set	Anonymous			96.241.140.153	0	2013-10-02 20:13:07	2013-10-02 20:28:05	1	0	0	0	1	1	1	503	31	4	54	49	3	7	63	3	32	64	2	66				Fossil fuels are non-renewable, meaning, once depleted, they're done and there's no more to use. The country/world needs to stop relying on fossil fuels and start relying on power options that are renewable. An example of which, is nuclear power. Nuclear power uses the energy from different elements that can be constructed by man (and thus, an infinite supply). If there was to be a nuclear power …									10	100 minutes	24	1	4.076	212.815	220.892	11	1
R_1AFmvOunchMNrIV	Default Response Set	Anonymous			108.194.234.159	0	2013-10-02 20:18:57	2013-10-02 20:30:41	1	0	0	0	1	1	1	500	74	3	100	72	3	74	83	3	24	72	3	83				Companies would only be able to invest in green power. Not allowing for any fossil fueled based things									20	100 minutes	24 days	1	44.506	92.727	93.428	4	1
R_1N77lmvSiJwaIAJ	Default Response Set	Anonymous			207.118.96.19	0	2013-10-02 20:11:01	2013-10-02 20:32:00	1	0	0	0	1	1	1	503	50	3	2	48	3	0	37	6	39	50	3	23			In order to fund it, either taxes would have to drastically rise and/or many U.S. citizens would be forced to buy healthcare regardless of their ability to pay for it, and not being able to pay for it would mean they couldn't opt-in for it, and if they didn't opt-in they would be fined, for basically not having money in the first place. But the element of not being able to be denied for health in…		58	4	49	1	32	25	50	0
R_9Y8QfZNTLSfRust	Default Response Set	Anonymous			66.44.38.250	0	2013-10-02 20:18:44	2013-10-02 20:35:26	1	0	0	0	1	1	1	503	72	2	72	46	5	65	81	2	82	39	6	59		Health care rationing is a policy in which health care decisions would be made by the government regarding who gets healthcare and when. The goal would be to reduce costs by reducing the usage or healthcare when it may not be needed. This means that Doctors would not be able to run expensive tests or perform expensive procedures unless the government approved. The issue is that Americans with goo…											20	5 minutes	4	2	13.335	165.209	169.02	6	2
R_2cskL3aW6GKGokt	Default Response Set	Anonymous			8.225.200.93	0	2013-10-02 20:21:14	2013-10-02 20:35:50	1	0	0	0	1	1	1	503	38	6	49	13	4	86	21	4	73	59	1	65			Government issues healthcare for all citizens --> Taxes increase ---> Government continues to spend out of control ----> Health care system does not address key issues for making people healthy ex. food, exercise, not shoving pills for drug companys ---> costs contine to rise ---> taxes rise ---> Governemnt is now trying to keep costs down and has to decide who lives and who dies.		48	33	35	69	27	79	58	68
R_6kTNjtykecsG8Dz	Default Response Set	Anonymous			68.62.81.18	0	2013-10-02 20:22:23	2013-10-02 20:35:58	1	0	0	0	1	1	1	503	74	3	31	64	3	73	100	1	70	65	3	37	The government sets a cap on the number of greenhouse gas emissions a company is allowed to make. In order to make any of these emissions, the company must first purchase a permit. If the company has not purchased a greenhouse emissions permit, they would be fined/jail/etc. for violating the permit requirement. If the company has the permit and exceeds the amount that there permit is for then the…				85	89	63	64	80	84	43	18
R_1ZbQgNb8MIVrhUp	Default Response Set	Anonymous			75.121.250.110	0	2013-10-02 20:26:48	2013-10-02 20:38:36	1	0	0	0	1	1	1	503	54	3	12	73	1	31	66	1	33	27	6	20	Each company would have a limitation from a permit on how much greenhouse gas emissions they could emit. In order to emit them into the air these companies would have to purchase this permit from the government. If they go over their allowed amount they would have to pay a fine.				64	13	61	33	60	36	35	18	20	100 minutes	12	1	2.929	49.336	50.137	3	2
R_1LgHgJ7hNYgGEPX	Default Response Set	Anonymous			108.38.209.174	0	2013-10-02 20:31:26	2013-10-02 20:42:48	1	0	0	0	1	1	1	503	90	1	68	5	5	36	90	1	73	18	4	75			registration some kind of fee structure		66	5	3	6	78	0	13	16
R_ewx97TlR2EudLVz	Default Response Set	Anonymous			184.57.73.131	0	2013-10-02 20:28:18	2013-10-02 20:43:14	1	0	0	0	1	1	1	503	65	3	51	50	3	50	71	3	60	76	1	63		The government would "ration" healthcare to citizens based upon several factors, such as the cost of the procedure, the likelihood that the procedure in question would benefit the patient, as well as the perceived ability of the patient to pay for the procedure in question. Ideally, the most expensive and potentially useful healthcare would go to the people who need it most.
R_2aFQhnkV0uSBZSB	Default Response Set	Anonymous			72.188.10.42	0	2013-10-02 20:36:27	2013-10-02 20:43:18	1	0	0	0	1	1	1	503	58	2	43	62	2	60	82	2	70	71	2	42				I don't know what this means really. I know nuclear is usually not good and fossil fuels are, so this would make sense to do.
R_85IrzEVIEc3Wi8d	Default Response Set	Anonymous			24.193.36.77	0	2013-10-02 20:28:50	2013-10-02 20:43:41	1	0	0	0	1	1	1	503	89	2	71	73	3	56	86	2	95	36	6	51				Nuclear power is making electricity through controlled nuclear reactions. It is one form of mass energy production. Many countries, including US are already using this technology to produce power for their citizens. This type of power required massive amounts if water and also a large piece of land to accommodate the facility. There is also unsafe nuclear waste produced that requires safe storage…	75	65	64	58	73	59	50	31	20	20	47	2	13.134	59.004	60.418	4	1
R_cUV69ILWEJsP8Pz	Default Response Set	Anonymous			67.163.161.220	0	2013-10-02 20:32:39	2013-10-02 20:45:34	1	0	0	0	1	1	1	503	100	1	48	18	6	78	100	1	80	11	6	13				I don't really know much about this topic. I'd say the nuclear power industry is trying to stop us from using fossil fuels as a primary energy source and only use nuclear power for energy which will mean more money for the nuclear power industry, but a more polluted Earth for everyone else.	100	49	15	76	100	78	0	27	20	100	24	1	4.987	52.255	53.179	4	1
R_cN3sDv7Yix8lgDX	Default Response Set	Anonymous			74.197.33.123	0	2013-10-02 20:25:45	2013-10-02 20:46:06	1	0	0	0	1	1	1	503	50	3	70	34	4	67	100	1	92	63	1	62			an individual goes to a healthcare provider and submits themselves for analysis and treatment. the provider analyzes and treats the patient as appropriate. the government has instituted a mechanism whereby the healthcare provider is paid and the individual never has to worry about not getting healthcare										20	100 minutes	24 days	2	1.515	93.732	96.086	4	1
R_3f53roG9jcMe9ff	Default Response Set	Anonymous			97.85.200.160	0	2013-10-02 20:32:44	2013-10-02 20:47:16	1	0	0	0	1	1	1	1	84	2	67	5	5	80	0	5	100	19	5	26		Health care is limited by the government. Communist.											20	100	24	2	10.826	88.898	90.244	5	1
R_0wXENd4qM0ANOjb	Default Response Set	Anonymous			71.179.114.198	0	2013-10-02 20:33:46	2013-10-02 20:48:23	1	0	0	0	1	1	1	503	65	1	57	35	6	36	100	1	33	30	4	37	The government sets a cap for emissions. Companies that pollute have to buy credits from the government. The credits are like a "i can pollute this much" token. A company can only buy so many credits. If they need more, they have to buy them from another company that isn't using it.				63	54	0	33	100	44	0	37	20	5	24	1	1.612	71.81	73.411	10	2
R_b1aFmmrBuewJtZj	Default Response Set	Anonymous			69.112.181.190	0	2013-10-02 20:36:05	2013-10-02 20:48:31	1	0	0	0	1	1	1	503	25	6	67	40	4	64	33	4	73	59	1	63	Limits would be set on emissions expected from different types of industry. / Emissions would be tested on a certain industry. / The industry would have to comply with the limits and purchase permits for the emissions. / If found out of compliance, they would be forced to comply or face possible shutdown. / Continuous evaluation would need to be done on said industry.
R_1Mpa3re1JJ2Nxop	Default Response Set	Anonymous			72.201.22.8	0	2013-10-02 20:40:36	2013-10-02 20:49:14	1	0	0	0	1	1	1	403	100	1	87	60	2	15	97	1	96	95	1	68				I'm not entirely sure, but I'd expect that tax benefits and grants would be given to those working in the nuclear power field, encouraging them to develop more efficient uses. Implementing nuclear power is also much safer and cleaner.	98	97	50	52	97	96	88	90
R_ddvngeEEp1TBx53	Default Response Set	Anonymous			142.129.36.253	0	2013-10-02 20:40:35	2013-10-02 20:54:51	1	0	0	0	1	1	1	503	89	1	55	34	5	41	100	1	82	43	5	44		The government would determine if and how much of a persons health care it would cover. This decision would be made depending on how much the person could pay, as well as their health condition. Depending on the condition, the government would assess what the benefit would be of the recommended treatment, and this would be taken into account when reviewing if the procedures/treatment would be cov…											20	100 minutes	24 days	1	17.066	65.233	73.506	4	1
R_e4l5NahU67HsYw5	Default Response Set	Anonymous			98.236.208.35	0	2013-10-02 20:45:20	2013-10-02 20:58:09	1	0	0	0	1	1	1	503	54	3	51	40	6	33	10	6	48	48	6	49	I think it's a good idea because it may help with the environment and try to keep the air clean
R_24Ef6Q2y7Jxg6up	Default Response Set	Anonymous			50.137.61.193	0	2013-10-02 20:35:07	2013-10-02 20:59:17	1	0	0	0	1	1	1	503	100	1	74	71	1	67	100	1	68	17	6	72			It is unclear whether or not you are referring to a specific policy or a hypothetical one. There are two possible scenarios that I understand about this policy. Single Payer: Citizens pay higher taxes for health care costs and services to be regulated and run by the government. When this occurs, health care expenses are reduced and health care costs less for the average citizen. Because of the lo…
R_a5KdyLac19D1uK1	Default Response Set	Anonymous			24.214.53.202	0	2013-10-02 20:37:52	2013-10-02 20:59:28	1	0	0	0	1	1	1	503	85	1	71	19	4	20	100	1	84	59	3	61	Cap and trade policies give companies incentives for reducing pollution. The government (maybe the EPA, but I really have no idea) sets a limit on how much pollution a company can produce. The government sells permits to those companies giving them the right to pollute the environment until they reach whatever their cap is, depending on how many permits they hold.				52	61	50	25	68	62	49	52	10	20	47	1	11.73	130.241	141.584	5	1
R_e3WjaSse18GlsqN	Default Response Set	Anonymous			209.162.15.220	0	2013-10-02 20:49:00	2013-10-02 21:00:42	1	0	0	0	1	1	1	503	74	1	100	33	6	44	100	1	100	15	4	100				A nuclear power policy is generally considered to be a policy that promotes and supports the development of nuclear power. Proponents of nuclear power see it as the best possible way to generate power. A nuclear power policy would encourage the construction and use of nuclear power plants. Utilities would be encouraged to build this type of plant and no other.	69	100	38	41	100	100	7	100
R_aXhWb659KOzpBqt	Default Response Set	Anonymous			98.160.161.9	0	2013-10-02 20:42:17	2013-10-02 21:00:57	1	0	0	0	1	1	1	503	60	3	76	46	6	60	94	2	91	89	1	81			All Americans are automatically covered under this plan. This leads to not having any private health insurance except perhapst he very rich. Lower cost health care is possible without the profit incentive.
R_00cu1ZvZx09ummp	Default Response Set	Anonymous			190.107.63.213	0	2013-10-02 20:28:15	2013-10-02 21:02:41	1	0	0	0	1	1	1	5	72	2	37	50	3	39	90	1	69	34	4	60		Nuclar reactors are esential in energy, but it has a danger especially by an terrorist atack, and I prefere fossil energy, By nuclear energy can Affect peoples health and use medical funds can help to prevent deseases.			84	66	57	65	97	64	35	49	20	100	47	1	2.34	105.914	111.605	6	2
R_0iUtYUtVn1ZnOcZ	Default Response Set	Anonymous			50.160.170.132	0	2013-10-02 20:48:10	2013-10-02 21:02:52	1	0	0	0	1	1	1	503	100	1	69	22	6	26	76	2	92	23	6	31		I'm not very familiar with this policy but if I were to describe my interpretation, it would mean that people would lose the ability to use the health care resources of their choice. So if I were to get sick, depending on how much a provider charges and what I can afford to pay, the government will allow me to go to certain providers. If I found a provider that I thought would be a better fit for…			80	75	21	25	87	81	22	28	10	5	47	1	3.323	58.05	59.341	4	1
R_dg7oFx0yfaiCdet	Default Response Set	Anonymous			184.9.147.11	0	2013-10-02 20:45:17	2013-10-02 21:03:17	1	0	0	0	1	1	1	503	93	1	75	0	4	81	99	1	93	11	4	78		Health care rationing would ration healthcare to individuals. If you needed a procedure done, some individual would evaluate the cost of the procedure, the potential benefit (such as how long it would extend a person's life or improve their quality of living), and how much a person could afford to pay for said procedure. After evaluating the circumstances, if it was decided that the potential ben…											10	5 minutes	47	2	1.344	95.017	98.52	4	1
R_bISWqMI7OYc5HCJ	Default Response Set	Anonymous			24.178.44.236	0	2013-10-02 20:47:05	2013-10-02 21:07:45	1	0	0	0	1	1	1	503	76	3	67	20	6	23	56	3	59	39	3	35				A nuclear power policy that would reward or otherwise provide some benefit to companies who develop more ways to use nuclear power. The policy would provide penalty, or not provide any benefits to companies who rely mostly on the use of fossil fuels.									20	100 minutes	47 days	2	6.731	182.537	183.634	5	1
R_eJ8OHbpSQl5LLOl	Default Response Set	Anonymous			67.241.54.39	0	2013-10-02 20:44:11	2013-10-02 21:08:00	1	0	0	0	1	1	1	503	56	2	66	92	1	65	56	2	63	81	1	78			Universal Health care provides each US citizen with health care. From what I understand, because not all Americans have jobs which provide health care, to buy an individual plan would be too expensive, so many go without. If they end up at the hospital, the accrue thousands of dollars of bills, which they obviously cannot pay, so are stuck in a vicious cycle with bill collectors and hospital. Uni…		59	53	64	63	65	74	69	67
R_3khppsvyXrlzwBn	Default Response Set	Anonymous			99.188.190.125	0	2013-10-02 20:58:59	2013-10-02 21:16:26	1	0	0	0	1	1	1	503	94	3	46	33	4	79	87	1	94	0	4	77				Nuclear power in my understanding is dangerous to our health as well as that of the environment.									20	100 minutes	24 days	1	21.19	135.784	137.564	4	1
R_ebMm1lT51QNDB65	Default Response Set	Anonymous			72.49.51.26	0	2013-10-02 21:06:13	2013-10-02 21:19:19	1	0	0	0	1	1	1	503	78	1	69	32	6	53	100	1	100	82	3	66		I know very little about this policy. I would prefer a policy of universal health care, where everyone pays a tax of sorts, and receives the health care they require at any given time. This policy sounds as if someone who is injured does not have the required money, they would not get the required care. As someone who knows our medical aid procedures and devices are insanely over priced for their…
R_7PobkexPn2NnbYp	Default Response Set	Anonymous			64.39.89.184	0	2013-10-02 20:48:25	2013-10-02 21:21:10	1	0	0	0	1	1	1	503	72	1	40	37	6	36	84	1	56	41	6	29			Universal health care assures health caret all citizens. Most of my admiitedly limited knowledge comes from the Canadian model. I know that coverage is pretty much standard for everyone. It does take some individual choice away from people. It also sometimes results in long waiting times for procedures. The quality of coverage does not depend on a person's income. It is an equal right for all.		64	29	46	35	61	37	41	29
R_0wd6dHub7mAUsE5	Default Response Set	Anonymous			69.249.4.223	0	2013-10-02 21:13:20	2013-10-02 21:22:05	1	0	0	0	1	1	1	503	91	1	65	37	5	67	100	2	84	75	1	73			First we would have to raise taxes to run a government insurance scheme - like current private insurers but run by the government. Second we would put everyone into the plan, issue ID cards, etc. just like is currently done for private insurance. Third, we would set up the infrastructure to process claims from hospitals and other medical providers just like an insurance company. Then we would hav…										10	5	47	2	1.679	53.651	54.611	5	1
R_5svz82S619RjlJj	Default Response Set	Anonymous			71.234.193.99	0	2013-10-02 20:49:34	2013-10-02 21:26:39	1	0	0	0	1	1	1	503	100	2	100	22	6	100	100	1	27	91	1	100	A cap and trade policy is a market-based approach in order to control/ put limits on pollution such as air and water pollution by providing economic incentives for achieving reductions in the emissions of pollutants. Therefore, a cap and trade policy on pollution is controlled by a central authority in our case the central government. The government sets a limit or cap on the amount of a pollutan…				100	100	21	19	100	65	100	25
R_9ucUiWIxzuBADAx	Default Response Set	Anonymous			24.219.193.211	0	2013-10-02 21:08:25	2013-10-02 21:30:11	1	0	0	0	1	1	1	503	12	4	52	0	4	66	100	1	80	8	4	52	The government, after consultations, would set a cap for greenhouse gas emissions that all industries and firms within those industries would have to abide by. Firms would then be able to buy credits from other firms that would allow them to emit gases over the cap. So for instance, say firm A got in 10k tons below their cap. They could then sell the rights to emit 10k extra tons above the cap to…				11	53	0	52	100	79	10	54
R_8dB0dXEhG4KsjCB	Default Response Set	Anonymous			173.31.100.119	0	2013-10-02 21:42:41	2013-10-02 21:56:18	1	0	0	0	1	1	1	503	92	1	65	3	5	58	100	1	100	36	4	60				Radioactive decay of uranium. Leads to conatminated cooling water. and radioactive waste materials that we have not figured out how to store properly									220	5	47	1	15.814	138.775	139.675	8	1
R_3vDd4Lc1WsZNdd3	Default Response Set	Anonymous			108.208.45.215	0	2013-10-02 19:05:40	2013-10-02 19:08:10	0	0	0	0	1	1	1	503	69	3	60	74	2	54	46	5	32	21	4	55
R_40cnawpNhsP3qyF	Default Response Set	Anonymous			173.17.196.169	0	2013-10-02 19:36:06	2013-10-02 19:39:42	0	0	0	0	1	1	1	503	43	5	79	38	4	17	61	2	50	66	1	67
R_01BJBwZ4iPArh5z	Default Response Set	Anonymous			206.169.206.2	0	2013-10-02 19:14:14	2013-10-02 19:37:54	0	0	0	0	1	1	1	503	84	1	67	69	4	77	50	6	73	0	4	71			I am a VA patient at present and the system is less than perfect. I feel that Universal healthcare would suffer from the same downfalls as the VA. There will not be enough primary health physicians available to serve the public and this will result in long waits for treatment, and oftentimes in long waits for surgery. There will be 'quotas' attached to the number of surgeries performed in any giv…										20	20 minutes	24	1	14.846	210.356	212.12	5	1
R_bQUXK6hYIDBLEPP	Default Response Set	Anonymous			173.65.117.84	0	2013-10-02 19:17:03	2013-10-02 19:37:21	0	0	0	0	1	1	1	503	56	3	0	77	3	18	59	3	18	21	6	32
R_262XltZIszMzsSp	Default Response Set	Anonymous			24.24.150.203	0	2013-10-02 20:05:15	2013-10-02 20:28:15	0	0	0	0	1	1	1	403	74	1	86	71	3	100	59	3	72	34	6	74		Affordable health care for everyone based on income, health issues and finances.			88	81	74	100	63	100	43	87
R_5BFhSN7YS2Ka3Gt	Default Response Set	Anonymous			65.32.235.252	0	2013-10-02 19:10:15	2013-10-02 19:14:54	0	0	0	0	1	1	1	503	84	1	53	14	6	40	100	1	89	65	3	0
R_3OavkjZ6PAdVSct	Default Response Set	Anonymous			67.185.231.158	0	2013-10-02 20:10:43	2013-10-02 20:10:49	0	0	0	0	1
R_2aDQXJqdTnGuLGJ	Default Response Set	Anonymous			76.103.154.53	0	2013-10-02 19:26:27	2013-10-02 19:29:03	0	0	0	0	1	1	1	503	35	6	77	86	3	51	85	3	79	45	6	74
R_8J4qjQaY8ZGGSLX	Default Response Set	Anonymous			70.127.71.205	0	2013-10-02 19:55:19	2013-10-02 19:59:36	0	0	0	0	1	1	1	503	64	3	52	38	6	54	46	3	47	67	1	59
R_7OHWVfsmIXanG85	Default Response Set	Anonymous			70.208.7.23	0	2013-10-02 19:42:21	2013-10-02 19:47:59	0	0	0	0	1	1	1	503	49	4	85	55	3	86	49	3	85	72	3	100
R_0TgObRD5uCHbUYB	Default Response Set	Anonymous			75.92.126.100	0	2013-10-02 19:52:09	2013-10-02 20:00:57	0	0	0	0	1	1	1	503	45	6	23	26	6	28	87	1	23	15	4	0
R_4GAhKaYlUmlikyp	Default Response Set	Anonymous			67.143.245.87	0	2013-10-02 19:12:49	2013-10-02 19:16:10	0	0	0	0	1	1	1	503	0	4	100	0	4	100	0	4	100	59	1	83
R_1SpEmP8dN1hn0d7	Default Response Set	Anonymous			173.202.91.61	0	2013-10-02 19:35:36	2013-10-02 19:46:15	0	0	0	0	1	1	1	503	88	1	67	90	1	76	66	1	95	0	4	39		We all know that health care is a train wreck about to happen....All Americans should have affordable healthcare...the problem the government has no clue how to manage it....From my understanding if you meet the guidelines for government managed health care it would help all who do not have affordable healthcare...This is great but our nation is in such a mess financially we can not afford to fun…
R_eQgITMpNEzs60a9	Default Response Set	Anonymous			68.62.93.19	0	2013-10-02 19:44:44	2013-10-02 19:48:40	0	0	0	0	1	1	1	503	0	4	100	100	3	62	100	3	96	0	4	81
R_8nLnjG705onlMqh	Default Response Set	Anonymous			130.101.20.204	0	2013-10-02 20:02:47	2013-10-02 20:04:12	0	0	0	0	1	1	1	503	67	1	85	35	6	29	62	3	68	91	1	95
R_6GpoUMpg24GDJBj	Default Response Set	Anonymous			96.247.165.101	0	2013-10-02 19:27:11	2013-10-02 19:30:49	0	0	0	0	1	1	1	503	67	2	18							37	6	3
R_8cDWWBSce51X93L	Default Response Set	Anonymous			98.194.166.251	0	2013-10-02 19:10:25	2013-10-02 19:12:52	0	0	0	0	1	1	1	503	90	1	95	0	6	100	100	1	100	91	3	97
R_cUakYB3iSZvcB4F	Default Response Set	Anonymous			65.130.4.18	0	2013-10-02 19:04:44	2013-10-02 19:04:56	0	0	0	0	1	1
R_6oqaSMksmaBx32l	Default Response Set	Anonymous			98.215.79.41	0	2013-10-02 20:25:01	2013-10-02 20:25:09	0	0	0	0	1	1	1
R_3r9YiVHkYlzkAHX	Default Response Set	Anonymous			68.93.104.16	0	2013-10-02 20:15:39	2013-10-02 20:15:50	0	0	0	0	1
R_e4MJ7vybCvNdQ6p	Default Response Set	Anonymous			75.130.234.243	0	2013-10-02 19:05:39	2013-10-02 19:09:11	0	0	0	0	1	1	1	503	18	5	61	57	3	55	55	3	50	29	6	51
R_9QuzafRAuwtFgwt	Default Response Set	Anonymous			174.58.46.123	0	2013-10-02 19:14:14	2013-10-02 19:23:54	0	0	0	0	1	1	1	503	7	4	23	0	4	100	27	3	100	24	5	69	i think that there should be a stop to all harmful emissions				75	69	80	26	75	70	33	18
R_aWbnjblvr01xqD3	Default Response Set	Anonymous			69.85.255.34	0	2013-10-02 20:20:26	2013-10-02 20:24:54	0	0	0	0	1	1	1	503	100	1	88	69	3	35	100	2	100	50	1	73
R_74HB5t5Fsf4OEdf	Default Response Set	Anonymous			98.204.151.215	0	2013-10-02 19:14:54	2013-10-02 19:18:28	0	0	0	0	1	1	1	503	65	3	32	64	3	42	100	2	72	81	1	61
R_0oAd9xtsrcKrM8J	Default Response Set	Anonymous			69.85.255.34	0	2013-10-02 19:53:19	2013-10-02 19:57:41	0	0	0	0	1	1	1	503	89	2	88	91	1	67	78	1	62	86	1	89
R_5vXpDNY73AXbuYd	Default Response Set	Anonymous			70.171.30.212	0	2013-10-02 19:16:23	2013-10-02 19:41:07	0	0	0	0	1	1	1	503	78	2	14	78	3	35	72	1	31	9	4	70			An issue being currently debated, universal healthcare begins with the passing of laws enabling it. Gradually, the policies would be implemented to offer citizens the opportunity to afford health care. Many laws would be amended and "coding" at doctor offices would be greatly revised. Whereas now some doctors are not obligated to accept medicare patients, under the new laws, I believe that no pat…		81	23	76	35	71	28	13	68
R_4NIrwuL3FLqqgKh	Default Response Set	Anonymous			98.196.253.44	0	2013-10-02 19:15:12	2013-10-02 19:18:38	0	0	0	0	1	1	1	503	81	2	2	52	2	4	36	3	23	34	4	0
R_01As5DdPV4iGeR7	Default Response Set	Anonymous			184.58.45.12	0	2013-10-02 20:11:15	2013-10-02 20:13:53	0	0	0	0	1	1	1	503	100	1	66	11	5	49	100	2	88	42	4	66
R_3VhNibx6v5TjFmR	Default Response Set	Anonymous			108.20.142.214	0	2013-10-02 19:20:44	2013-10-02 19:23:13	0	0	0	0	1	1	1	503	80	2	36	34	6	14	100	1	30	77	3	19
R_bparHCSAexQBK3X	Default Response Set	Anonymous			184.52.181.226	0	2013-10-02 19:32:09	2013-10-02 19:49:03	0	0	0	0	1	1	1	503	82	1	63	62	3	29	54	3	38	28	5	30				The government will put its money into developing nuclear power plants. They will risk the safety of the people around the plants for an easier form of electricity. They will no longer try to find ways to make fossil fuels more efficient. They will basically give up on protecting the enviroment.
R_7OJW13YbwFsZmvj	Default Response Set	Anonymous			190.107.63.213	0	2013-10-02 20:27:57	2013-10-02 20:57:06	0	0	0	0	1	1
R_001RjXQ0HSu4Lrv	Default Response Set	Anonymous			174.97.241.251	0	2013-10-02 19:05:07	2013-10-02 19:14:58	0	0	0	0	1	1	1	503	71	3	84	5	5	80	91	2	69	84	1	71
R_3JXK0NeboC560Gp	Default Response Set	Anonymous			98.212.78.190	0	2013-10-02 19:38:38	2013-10-02 19:41:02	0	0	0	0	1	1	1	503	100	1	88	19	6	0	100	2	60	92	1	61
R_0MnuANITZdbkBi5	Default Response Set	Anonymous			71.62.119.12	0	2013-10-02 19:41:33	2013-10-02 19:41:38	0	0	0	0	1
R_0240F9ObIP0bBAh	Default Response Set	Anonymous			98.91.37.64	0	2013-10-02 19:09:37	2013-10-02 19:11:53	0	0	0	0	1	1	1	503	74	1	53	13	5	58	29	6	44	35	4	46
R_cvCohsjZeFGT0KV	Default Response Set	Anonymous			208.58.34.229	0	2013-10-02 19:06:01	2013-10-02 19:10:49	0	0	0	0	1	1	1	503	100	1	100	100	2	84	29	6	100	35	6	100
R_7V3v3w0NqWBJRnn	Default Response Set	Anonymous			75.178.85.9	0	2013-10-02 19:43:26	2013-10-02 19:46:41	0	0	0	0	1	1	1	503	88	1	40	44	6	13	92	2	89	78	1	78
R_0cefx0D5fR84VWR	Default Response Set	Anonymous			67.163.44.253	0	2013-10-02 19:26:36	2013-10-02 19:35:34	0	0	0	0	1	1	1	503	51	1	9	28	4	20	14	4	12	69	1	17		I know no details. I am 79 years old, have a healthcare policy that I am satisfied with and don't care to research "Obamacare". / / I should probably be familiar, but I am not. Any explanation of the policy and the steps would only be jibberish.			16	3			23	0	57	6
[truncated: 155 more columns]

## Sheet: Sanitized
ï»¿V1	Q234_1	Q234_2	Q234_3	Q234_4	Q234_5	Q234_6	Q234_7	Q234_8	Q234_9	Q234_10	Q234_11	Q234_12	Q234_13	Q234_14	Q234_15	Q234_16	Q234_17	Q234_18	Q234_19	Q234_20					Q236_2	Q236_3	Q236_4	Q236_5	Q236_7	Q236_8	Q236_9	Q236_10	Q236_11	Q236_13	Q236_14	Q236_15	Q236_16	Q236_17	Q236_19	Q236_20	Q236_21	Q236_22	Q236_23	Q236_24			Sex	Age
ResponseID	Please indicate the percentage for how likely you think each event below is to have occurred. For ex...-A random person had to have a limb cut off, or amputated.	Please indicate the percentage for how likely you think each event below is to have occurred. For ex...-A random person's car wasn't very shiny after treating it with wax.	Please indicate the percentage for how likely you think each event below is to have occurred. For ex...-A random person's sweater got a hole in it.	Please indicate the percentage for how likely you think each event below is to have occurred. For ex...-A random statue has started to slowly break down.	Please indicate the percentage for how likely you think each event below is to have occurred. For ex...-Most of the urine in a random super absorbent diaper was absorbed.	Please indicate the percentage for how likely you think each event below is to have occurred. For ex...-The timing on a random personâ€™s quartz wristwatch is inaccurate.Â	Please indicate the percentage for how likely you think each event below is to have occurred. For ex...-The fan's inside a random person's laptop suddenly slowed down.	Please indicate the percentage for how likely you think each event below is to have occurred. For ex...-A random ceiling fan stopped working.	Please indicate the percentage for how likely you think each event below is to have occurred. For ex...-A random person got sick after using a dirty restroom.	Please indicate the percentage for how likely you think each event below is to have occurred. For ex...-A person put white craft glue on two random light-weight pieces of wood. Usually they stick together well, but this time they didn't.	Please indicate the percentage for how likely you think each event below is to have occurred. For ex...-A random person's house caught on fire.	Please indicate the percentage for how likely you think each event below is to have occurred. For ex...-A random person found a hammer in a bucket of milky-looking water. The hammer was no longer rusty.	Please indicate the percentage for how likely you think each event below is to have occurred. For ex...-After laying out in the sun, a random person's skin turned red and started to blister.	Please indicate the percentage for how likely you think each event below is to have occurred. For ex...-A random person's cell phone battery doesn't hold charge as well as it used to.	Please indicate the percentage for how likely you think each event below is to have occurred. For ex...-The radio in a random car no longer works.	Please indicate the percentage for how likely you think each event below is to have occurred. For ex...-A random person owned a CD that wouldn't play right, but now it does.	Please indicate the percentage for how likely you think each event below is to have occurred. For ex...-A random personâ€™s credit card didnâ€™t swipe properly, but now it does.	Please indicate the percentage for how likely you think each event below is to have occurred. For ex...-A random person reheating a dish in the microwave found it to be less warm than usual.	Please indicate the percentage for how likely you think each event below is to have occurred. For ex...-A random person making bread found their loaf to be smaller than they hoped.	Please indicate the percentage for how likely you think each event below is to have occurred. For ex...-The lights in a home suddenly turned off.					For each of the following statements, think about how the event of interest actually works. Think ab...-A person had to have a limb cut off, or amputated.	For each of the following statements, think about how the event of interest actually works. Think ab...-A person's car wasn't very shiny after treating it with wax.	For each of the following statements, think about how the event of interest actually works. Think ab...-The person's sweater got a hole in it.	For each of the following statements, think about how the event of interest actually works. Think ab...-A statue has started to slowly break down.	For each of the following statements, think about how the event of interest actually works. Think ab...-Most of the urine in a super absorbent diaper was absorbed.	For each of the following statements, think about how the event of interest actually works. Think ab...-The timing on a personâ€™s quartz wristwatch is inaccurate.Â	For each of the following statements, think about how the event of interest actually works. Think ab...-The fan's inside a person's laptop suddenly slowed down.	For each of the following statements, think about how the event of interest actually works. Think ab...-A ceiling fan stopped working.	For each of the following statements, think about how the event of interest actually works. Think ab...-A person got sick after using a dirty restroom.	For each of the following statements, think about how the event of interest actually works. Think ab...-A person put white craft glue on two light-weight pieces of wood. Usually they stick together well, but this time they didn't.	For each of the following statements, think about how the event of interest actually works. Think ab...-A person's house caught on fire.	For each of the following statements, think about how the event of interest actually works. Think ab...-A person found a hammer in a bucket of milky-looking water. The hammer was no longer rusty.	For each of the following statements, think about how the event of interest actually works. Think ab...-After laying out in the sun, a person's skin turned red and started to blister.	For each of the following statements, think about how the event of interest actually works. Think ab...-A person's cell phone battery doesn't hold charge as well as it used to.	For each of the following statements, think about how the event of interest actually works. Think ab...-The radio in a car no longer works.	For each of the following statements, think about how the event of interest actually works. Think ab...-A person owned a CD that wouldn't play right, but now it does.	For each of the following statements, think about how the event of interest actually works. Think ab...-A personâ€™s credit card didnâ€™t swipe properly, but now it does.	For each of the following statements, think about how the event of interest actually works. Think ab...-A person reheating a dish in the microwave found it to be less warm than usual.	For each of the following statements, think about how the event of interest actually works. Think ab...-A person making bread found their loaf to be smaller than they hoped.	For each of the following statements, think about how the event of interest actually works. Think ab...-The lights in a home suddenly turned off.			Thanks!Sex:	Age (in years):
R_5byw4c1kxcLJavP	1	1	5	5	75	50	1	1	2	1	1	1	15	5	1	1	2	1	1	1					1	2	1	2	1	1	3	3	2	2	2	2	3	3	3	1	1	3	2	3			2	42
R_6l2DCZtCvmpO84d	1	0	1	100	100	1	1	1	1	1	2	1	1	100	4	1	2	6	21	3					2	2	1	2	1	1	1	1	2	1	2	2	2	1	1	1	1	3	2	3			1	25
R_6oidmD1odDcX8Il	3	46	53	30	56	59	58	44	4	60	2	3	32	60	30	59	58	53	31	1					1	2	1	2	2	1	1	1	2	2	1	2	2	3	1	1	1	3	1	3			2	68
R_6Qd5coHvwKZOETP	3	3	12	19	91	70	2	1	6	19	2	2	29	35	8	3	8	13	19	2					1	1	1	2	1	1	1	1	2	1	2	2	1	1	1	1	1	3	1	3			2	35
R_aVqrkzGJPetFdkh	3	8	86	0	100	50	32	88	5	10	51	0	100	100	59	20	100	100	53	100					1	2	1	2	1	1	1	3	2	2	1	2	2	2	3	3	1	1	1	3			2	51
R_d6YVeVK2HU4iqCp	5	11	53	0	89	81	20	18	51	2	2	4	70	29	19	5	40	41	81	39					2	2	2	2	2	1	1	1	2	2	2	2	2	3	1	1	1	2	1	3			2	39
R_b3ABC4oB8XheHvT	5	10	80	60	20	70	40	20	40	30	30	3	65	91	40	60	85	75	65	100					1	2	1	2	1	1	3	1	2	2	2	2	2	3	1	1	1	1	2	3			2	32
R_dg7oFx0yfaiCdet	5	14	34	30	81	81	7	6	50	29	3	2	75	30	5	4	34	8	50	4					1	2	1	1	2	3	3	1	2	2	1	2	3	3	3	1	1	3	1	3			2	47
R_0CYJkS63FPqfERD	7	5	17	57	95	50	82	14	99	80	8	16	76	99	90	50	63	78	90	18					1	2	1	2	2	1	1	1	2	1	2	2	3	1	2	3	1	3	3	3			1	32
R_0wd6dHub7mAUsE5	8	54	51	85	78	4	17	2	24	3	7	3	82	79	10	99	72	19	26	6					1	2	1	1	1	1	3	1	2	2	1	2	2	3	3	1	3	3	2	3			2	24
R_egGK4kj4YglWHch	9	16	70	51	91	58	99	30	50	40	9	18	90	95	13	75	92	91	97	12					1	2	1	2	1	1	3	1	2	2	3	2	3	3	3	1	3	3	3	3			2	55
R_eCIjiCxEBXKd52Z	10	25	94	88	96	23	80	78	87	9	94	93	91	91	90	9	86	93	87	90					1	2	1	2	2	1	1	1	1	2	1	2	3	1	1	1	1	1	2	1			2	27
R_e4YPz7JxVOeIgVn	10	20	10	75	95	50	70	15	10	10	10	3	15	90	10	10	20	40	75	10					1	2	1	2	2	1	3	1	2	2	3	2	3	3	1	1	1	2	2	3			2	51
R_5bf6581qtIULIrz	11	60	80	79	60	90	89	93	74	50	30	0	92	81	91	51	50	66	57	81					1	2	1	2	2	1	1	1	2	2	3	2	3	2	1	1	1	3	2	1			1	36
R_3UbthAhOH2pj7HD	12	45	50	35	80	5	35	25	45	20	30	3	80	40	20	28	25	59	50	5					1	2	1	2	1	3	1	1	2	2	2	2	2	1	1	1	1	1	1	1			2	59
R_1NqOjVE6EHe1rKt	15	36	55	64	81	58	32	26	34	52	16	51	87	77	21	40	79	80	68	78					1	2	1	1	2	1	1	1	2	2	3	2	3	3	1	1	1	3	2	3			2	37
R_85IrzEVIEc3Wi8d	15	23	79	33	84	43	55	48	47	40	48	80	63	74	28	19	47	18	58	37					3	2	1	1	1	1	3	3	2	2	2	2	3	3	3	1	1	3	2	3			1	31
R_bISWqMI7OYc5HCJ	15	49	74	75	90	81	38	60	19	71	15	50	61	70	39	60	70	75	68	29					1	1	1	2	1	1	1	1	2	1	2	2	3	1	1	1	1	3	1	1			2	54
R_9sIZvvjWRds1xhH	17	37	70	100	87	47	52	98	87	18	45	31	72	95	56	61	60	62	47	96					1	1	1	2	2	1	1	1	2	2	2	2	2	2	1	1	3	3	2	1			2	27
R_9AGqdRghPGsPV8F	19	31	82	50	73	97	63	45	19	61	3	2	72	93	27	29	23	52	50	51					2	2	1	2	2	3	1	3	2	2	2	2	3	3	1	1	1	3	2	3			2	28
R_0Jo9mvsS9L0J1hb	21	32	64	55	60	61	54	20	56	29	13	13	60	53	37	26	41	41	17	17					1	2	1	1	1	1	3	1	2	2	3	2	2	3	1	3	1	1	1	3			1	24
R_6txlcZfUNBhKQBv	22	27	60	63	82	60	65	56	49	26	50	41	61	88	49	29	64	53	85	39					1	2	1	2	1	1	1	1	2	2	3	2	3	2	1	1	1	3	2	3			2	21
R_5yxBUATOygW5gRn	26	36	45	64	72	95	42	33	41	44	34	64	74	83	43	43	39	66	50	32					1	2	1	1	2	3	1	1	2	2	2	2	3	3	3	2	1	3	1	3			2	22
R_cUNJWDZL8WIa0D3	30	46	74	83	96	76	32	72	28	45	19	28	97	79	51	71	71	43	66	35					1	2	1	2	2	1	1	1	2	2	2	2	3	2	1	1	3	3	2	1			2	30
R_3WYrsdmeA1WvD49	30	70	70	100	70	70	70	60	80	30	60	50	70	70	70	60	80	80	60	90					2	2	1	1	2	3	3	1	2	2	2	2	3	3	3	3	3	3	2	3			2	57
R_1ZbQgNb8MIVrhUp	30	24	78	66	71	80	48	37	31	45	65	20	87	85	31	21	19	68	88	57					2	2	3	2	2	1	1	3	2	2	3	2	3	3	1	1	2	1	2	3			2	24
R_bkMWy7isOzX12m1	40	25	100	100	60	79	85	40	60	43	40	80	85	100	40	70	90	65	67	50					1	2	1	2	2	1	1	1	2	2	2	2	3	3	1	1	1	3	2	1			1	28
R_07HOA5aGasoJSxT	48	54	49	40	79	51	71	40	45	71	47	39	50	60	51	50	80	55	56	31					2	1	2	2	2	2	2	3	2	2	1	2	3	2	1	1	1	3	3	1			1	23
R_ddvngeEEp1TBx53	50	40	100	100	91	50	70	70	70	40	100	50	100	91	70	70	70	50	70	70					1	2	1	2	1	1	1	1	2	2	2	2	2	2	1	1	1	3	1	3			2	40
R_3W9YoVg2F0f17wx	52	51	100	100	81	75	98	100	46	81	84	50	100	100	100	94	50	82	100	91					1	2	1	2	2	1	1	1	2	2	3	2	3	3	1	1	1	3	2	1			1	43
R_8dB0dXEhG4KsjCB	52	21	82	89	94	20	99	49	3	39	63	0	91	100	51	12	71	82	91	2					1	1	1	2	2	3	1	3	2	2	2	2	2	2	3	1	1	3	1	3			1	34
R_1C9Y3LgMqoG5U1f	55	61	100	76	98	100	73	62	70	77	87	25	80	97	98	40	53	36	94	59					2	2	2	2	2	1	3	3	2	2	2	2	2	3	1	3	1	3	2	3			2	35
R_eaGnyua6syy4TqZ	60	60	80	71	51	90	61	77	50	51	100	21	71	99	40	61	61	71	90	60					2	2	1	2	2	3	3	1	2	2	2	2	2	3	1	3	1	3	1	3			2	75
R_bQ3NFU7DPAaOel7	63	54	41	44	59	53	64	52	49	56	54	48	52	50	46	35	51	47	46	51					1	2	1	2	1	1	1	1	2	1	2	2	3	3	1	1	1	3	1	3			2	23
R_3lLw9pFTcQ937U1	77	51	56	69	69	44	74	66	39	62	50	56	90	80	46	39	74	68	56	63					1	2	1	2	2	1	1	1	2	2	2	2	2	1	1	3	1	3	1	3			1	28
R_cN3sDv7Yix8lgDX	78	67	86	100	100	20	100	44	6	15	56	5	100	100	69	3	59	27	100	76					1	2	1	2	1	1	3	3	1	2	3	2	3	2	3	1	1	3	2	3			1	53
R_9Z8o1UR5aDORzoN	95	84	97	95	90	95	88	95	90	92	94	90	98	96	95	89	93	85	96	92					1	2	1	2	2	3	1	1	2	2	3	2	2	2	1	1	3	3	2	3			2	60
R_3PfDhKOpIs9ZjOl	99	66	67	65	74	8	48	62	67	63	40	27	100	89	68	77	100	28	100	34					2	2	2	2	2	2	3	3	2	2	3	2	2	3	3	3	1	3	3	3			1	28
R_5oKIY9eD1VBAmZT	100	100	100	100	100	100	100	100	100	100	100	92	100	100	100	100	100	100	100	100					1	2	1	1	1	1	1	1	2	1	2	2	3	1	1	1	1	1	2	1			2	29
R_0oK0AYZdLfbmDOd	100	40	60	81	80	50	50	50	81	19	50	49	81	60	50	51	50	50	50	29					1	2	1	2	2	1	1	3	2	2	3	2	2	3	1	1	1	3	2	3			1	26
R_8dnntEosQiBp4IB	100	97	100	85	100	50	100	100	51	49	100	50	100	100	100	97	100	100	100	51					1	1	1	2	1	3	1	1	1	1	2	2	2	1	1	1	1	3	2	3			2	35
R_9mnoibeb5ynO7Up	100	79	100	64	100	82	82	89	100	55	100	53	100	100	91	80	82	84	81	100					1	2	1	2	1	1	3	1	1	2	2	2	3	1	1	1	1	3	1	3			2	29
R_es8x76F93WnrtBz	100	100	100	100	100	100	100	100	100	100	100	100	100	100	100	100	100	100	100	100					1	2	1	2	1	1	1	1	2	2	3	2	3	2	1	1	3	3	2	3			1	27
R_9Y8QfZNTLSfRust	100	100	100	100	100	100	100	100	100	100	100	29	100	100	100	100	100	100	100	100					1	2	1	2	2	1	1	3	2	2	2	2	3	3	3	1	1	3	2	3			1	30
R_cUV69ILWEJsP8Pz	100	100	100	100	100	100	100	100	50	100	100	50	100	100	100	100	100	100	100	100					2	2	2	2	2	1	1	1	2	2	3	2	2	1	1	1	1	1	2	3			2	31
R_0wXENd4qM0ANOjb	100	100	100	100	100	100	100	100	100	33	100	100	100	100	100	100	100	100	100	100					1	2	1	1	1	1	1	3	2	2	2	1	2	3	3	1	1	1	1	3			1	28
R_a5KdyLac19D1uK1	100	49	100	100	100	72	50	100	100	26	100	51	100	100	100	51	100	61	100	100					1	2	1	2	2	1	1	1	2	2	2	2	3	3	3	1	3	3	2	3			2	36
R_0iUtYUtVn1ZnOcZ	100	100	100	100	100	100	100	100	100	70	100	91	100	100	100	81	100	100	100	100					1	2	1	1	2	1	1	1	2	2	3	2	2	3	1	1	1	3	3	3			2	35
R_3khppsvyXrlzwBn	100	100	50	100	100	100	51	49	100	100	100	50	49	100	49	100	100	100	100	50					2	2	1	2	2	1	3	3	2	2	3	2	2	3	3	1	3	3	2	3			2	29
R_emrLwxItrALo7cN	100	100	100	50	100	100	100	100	100	13	100	21	100	100	100	100	100	100	30	21					1	2	1	2	2	1	1	1	2	1	3	2	2	1	1	1	1	3	2	1			2	30
R_5ANl9nNsZgRkQ9T	14	50	100	100	52	1	100	37	49	4	54	20	100	100	8	73	55	66	63	100					1	2	1	2	1	1	1	1	2	2	3	2	3	2	1	1	2	3	2	3			1	19
R_38GysdVhcZxfcep	50	4	81	76	80	80	80	51	76	50	56	30	90	78	78	39	40	78	70	60					2	2	1	2	2	1	1	3	2	2	3	2	3	2	1	1	2	3	2	3			2	21
R_e5amfN3hkddThRj	13	65	59	52	97	53	69	66	35	32	18	24	96	94	32	84	63	63	33	14					3	2	2	3	2	1	1	1	2	3	3	2	2	1	1	1	1	1	2	1			2	47
R_bwQand6E4IACVE1	1	1	100	8	50	30	0	100	0	0	100	0	100	80	0	0	81	10	8	0					1	2	1	1	2	1	3	1	2	1	2	2	1	3	1	3	1	3	1	3			2	55
R_3n26TURTezH17QF	25	65	30	100	95	75	12	87	24	2	26	8	92	90	40	62	85	91	35	11					3	2	3	2	2	1	1	1	3	2	3	2	3	1	1	1	1	2	2	1			2	30
R_5in5g29bBomzVlz	80	0	100	100	100	50	100	100	100	50	100	10	10	100	100	100	100	100	75	100					1	2	1	1	2	3	1	1	1	2	2	2	2	3	1	1	3	3	2	1			2	31
R_2leT7vOeg2FdRGZ	1	49	92	37	73	12	62	28	10	41	9	10	29	89	11	11	78	100	91	96					1	2	3	2	2	1	3	1	2	2	2	2	3	3	1	1	3	3	2	3			2	38
R_bK31B664TAPMLLn	100	100	100	100	100	100	100	100	100	100	100	100	100	100	100	100	100	100	100	100					1	2	1	2	2	3	1	1	2	2	3	2	2	3	1	1	1	3	2	3			2	51
R_3PE2oRHKT5iUUAd	100	56	100	100	68	83	100	100	54	93	100	49	100	100	100	81	100	100	100	100					1	2	2	2	2	1	1	1	2	2	2	2	3	3	1	1	1	3	2	3			2	36
R_dniVeoRdKokYD0F	42	32	93	69	92	83	56	27	8	46	2	5	82	84	30	30	21	36	50	51					1	2	1	2	1	1	3	1	2	2	3	2	2	3	3	1	3	3	2	3			1	67
R_8GtpekkxmQuI7NH	6	20	100	11	78	50	70	20	4	25	4	2	90	96	38	35	21	93	92	74					1	2	1	2	1	1	3	1	3	2	3	2	2	1	1	1	2	3	2	3			2	25
R_dnbBr1nL2LomQPb	100	100	100	100	100	100	100	100	100	100	100	60	100	100	100	100	100	100	100	100					1	2	1	3	1	1	1	1	2	2	3	2	3	3	1	1	1	1	2	1			1	26
R_aWUw2yASiEy5kGN	98	73	89	81	85	88	33	54	93	43	86	0	95	100	56	75	64	3	68	5					3	2	1	3	2	1	1	1	2	2	3	2	2	3	3	1	1	2	3	3			2	26
R_723vvJVrU8luYGF	100	100	100	100	100	90	100	100	100	100	100	70	81	100	100	100	100	100	100	100					1	1	1	2	1	1	1	1	2	1	3	2	3	2	1	1	1	3	2	3			2	50
R_2och5ewJ6kY7v6J	71	78	100	76	77	64	93	100	82	86	89	78	77	98	85	84	82	88	83	72					3	2	1	2	1	1	1	1	2	2	2	2	2	1	1	1	1	1	2	3			1	33
R_bI76pxyzEFtNOYJ	10	66	49	30	91	70	30	80	51	9	3	19	60	19	75	4	60	54	70	4					1	2	1	2	2	3	3	3	2	2	2	2	2	2	3	3	1	3	1	3			1	35
R_essQybOh6jp12cd	9	71	30	19	61	42	71	50	82	39	30	9	81	80	83	60	70	29	80	18					1	1	1	2	1	3	3	3	2	2	2	2	3	3	1	1	1	3	2	3			2	24
R_88GfhHBgBfXEFff	100	100	100	100	100	100	100	100	100	99	100	99	100	100	100	100	100	100	100	100					1	2	1	2	2	1	1	1	2	1	2	2	2	1	1	1	1	3	1	3			2	30
R_6nGqXnEdXMsVw1L	100	100	49	100	60	98	97	97	90	46	95	47	100	100	100	100	100	91	94	100					1	2	1	2	2	1	1	1	2	2	2	2	3	1	1	1	1	3	2	3			2	19
R_2sDxgQgwwdt9jwN	1	13	25	4	87	1	6	9	7	9	2	0	12	61	6	5	16	50	67	8					2	2	1	2	2	3	1	3	2	2	2	2	2	2	3	1	1	2	2	3			1	52
R_5aKcmWkeBvwofu5	100	100	100	100	100	100	100	100	100	50	100	100	100	100	100	50	100	100	50	100					2	2	1	2	1	1	1	3	2	2	3	2	2	2	3	1	1	3	1	3			1	24
R_4Z0SsiCOl0GQXch	67	74	74	61	80	63	80	62	44	52	74	31	79	73	67	64	56	45	78	71					2	2	1	2	2	1	1	1	2	2	3	2	2	2	1	2	2	1	2	3			1	28
R_3fp2A1mchRqlu8B	66	67	100	71	98	77	76	68	64	67	100	0	100	94	75	47	47	61	58	87					1	2	2	2	2	1	1	1	2	2	2	2	3	3	1	1	1	3	2	3			2	41
R_0xIwDGf8IDiWaLH	100	100	100	100	91	100	100	100	100	50	100	10	100	100	100	92	100	100	100	100					3	2	2	2	2	1	1	1	2	2	3	2	3	3	1	1	1	1	2	3			2	52
R_6Xq8wvI7cYEuu0t	30	30	75	100	90	50	50	50	65	50	80	50	100	90	30	40	50	100	50	35					1	2	1	2	1	3	1	1	2	2	2	2	3	3	1	1	1	3	2	3			2	28
R_7U9erlTigWjQdzD	100	100	100	100	100	100	100	100	100	100	100	100	100	100	100	100	100	100	100	100					1	2	1	2	2	1	1	1	2	2	1	2	2	3	3	1	3	3	2	3			2	35
R_1H7hrPOkVkhAptb	2	42	87	81	44	4	44	5	72	50	27	72	35	78	6	23	23	50	27	7					1	2	1	2	2	1	1	1	2	2	3	2	3	3	3	1	1	3	2	3			1	25
R_2b2BtLaJYRMZwUt	20	58	83	83	64	25	74	46	94	36	37	27	57	74	54	51	36	60	70	41					1	2	1	2	2	1	1	1	2	1	2	1	2	3	3	1	3	3	2	3			1	30
R_1N77lmvSiJwaIAJ	2	11	31	84	70	50	70	4	39	5	9	11	21	86	12	10	35	24	50	15					1	2	1	2	1	1	1	1	2	2	3	2	3	3	1	1	3	3	2	3			2	25
R_2cskL3aW6GKGokt	3	1	66	61	24	46	87	32	62	21	6	3	0	97	33	49	16	74	48	33					1	2	1	2	1	1	1	1	2	2	2	2	3	2	1	1	1	2	2	1			1	26
R_6kTNjtykecsG8Dz	25	75	80	25	85	50	50	50	25	50	15	30	75	75	70	10	35	25	30	50					1	2	1	2	2	1	1	1	2	2	3	2	3	3	3	3	3	3	2	3			2	25
R_1LgHgJ7hNYgGEPX	67	61	73	72	93	30	99	77	67	100	97	2	73	100	84	97	100	81	99	31					1	2	1	1	2	1	1	3	2	2	1	2	2	3	1	1	1	3	1	3			1	45
R_ewx97TlR2EudLVz	56	67	85	88	69	77	84	82	93	39	66	51	77	100	53	39	82	66	77	71					1	2	1	2	1	1	1	1	2	2	2	2	2	3	3	1	1	3	2	3			1	26
R_2aFQhnkV0uSBZSB	24	22	63	53	67	30	60	45	32	61	27	50	36	85	45	40	37	77	69	43					2	2	2	3	2	3	1	1	2	2	3	2	3	3	1	1	3	3	3	3			2	28
R_b1aFmmrBuewJtZj	100	100	100	100	100	100	100	100	61	100	100	50	100	100	100	62	100	100	100	61					2	2	1	2	2	1	3	1	2	2	3	2	2	2	1	1	3	3	2	3			1	48
R_e4l5NahU67HsYw5	17	20	77	9	86	2	53	58	73	15	99	76	87	66	11	4	20	68	39	40					1	2	1	1	2	1	1	1	2	2	1	2	2	1	1	1	1	3	2	1			2	31
R_24Ef6Q2y7Jxg6up	100	83	100	100	100	84	100	100	100	87	100	100	100	100	100	100	100	100	100	100					1	2	1	2	1	1	1	1	1	2	2	2	3	1	1	1	3	3	2	1			2	28
R_e3WjaSse18GlsqN	20	15	85	100	91	40	40	41	31	10	50	9	75	90	33	70	61	60	40	9					1	2	1	2	2	1	3	3	2	1	2	2	3	3	1	1	1	3	2	3			2	45
R_aXhWb659KOzpBqt	0	48	33	47	90	0	13	11	32	9	4	7	66	24	8	17	8	51	25	12					2	2	1	2	2	1	1	3	2	2	3	2	3	2	3	1	1	2	1	3			1	51
R_eJ8OHbpSQl5LLOl	18	36	98	88	30	5	100	100	30	21	50	71	100	100	99	71	100	85	100	100					1	2	1	2	1	3	3	1	2	2	1	2	2	3	3	1	3	3	1	3			1	31
R_ebMm1lT51QNDB65	10	10	81	20	29	20	50	61	9	40	39	81	91	100	71	0	9	81	71	10					1	2	1	2	2	3	1	3	2	1	3	2	2	3	1	3	1	3	2	3			1	28
R_7PobkexPn2NnbYp	100	100	100	100	100	100	99	100	100	100	100	100	100	100	100	100	100	100	100	100					1	2	1	2	2	1	1	1	2	2	3	2	3	3	1	3	3	3	2	3			2	57
R_5svz82S619RjlJj	11	5	54	84	90	50	24	12	52	12	9	5	50	15	5	2	95	92	81	12					1	1	1	2	2	1	3	3	2	2	2	2	2	2	3	1	3	3	2	3			1	29
R_9ucUiWIxzuBADAx	5	50	80	100	81	50	50	20	5	1	5	1	30	90	20	20	80	50	50	20					1	2	1	2	2	1	1	1	2	2	1	2	3	2	1	1	1	3	2	3			1	30
	46.4468	51.5532	74.8617	71.1277	82.0957	61.4043	66.2766	60.2766	56.7128	46.5957	55.1277	37.0851	76.7128	84.2553	57.7021	53.5638	66.383	67.8085	69.9787	54.5106				intended domain	M	C	M	M	M	E	M	M	C	C	C	C	C	E	E	E	E	E	C	E			35	35.5745
	39.2967	32.7055	26.5737	30.356	18.9238	31.1553	30.3107	33.3471	33.2581	31.2432	38.4048	32.9524	27.1763	22.2956	34.52	33.9486	30.4603	28.5782	26.6898	36.7156				intended code	1	2	1	1	1	3	1	1	2	2	2	2	2	3	3	3	3	3	2	3			59	12.2698
																								observed	70	85	81	14	34	18	68	70	86	79	45	92	44	51	28	13	22	73	64	76
																								expected	31.3333	31.3333	31.3333	31.3333	31.3333	31.3333	31.3333	31.3333	31.3333	31.3333	31.3333	31.3333	31.3333	31.3333	31.3333	31.3333	31.3333	31.3333	31.3333	31.3333
																								total	94	94	94	94	94	94	94	94	94	94	94	94	94	94	94	94	94	94	94	94
																								prop	0.744681	0.904255	0.861702	0.148936	0.361702	0.191489	0.723404	0.744681	0.914894	0.840426	0.478723	0.978723	0.468085	0.542553	0.297872	0.138298	0.234043	0.776596	0.680851	0.808511
																								observed m	70	9	81	14	34	74	68	70	6	14	11	2	2	20	65	79	67	14	23	18
																								observed c	18	85	10	76	60	2	1	0	86	79	45	92	44	23	1	2	5	7	64	0
																								observed e	6	0	3	4	0	18	25	24	2	1	38	0	48	51	28	13	22	73	7	76
																								expected	31.3333	31.3333	31.3333	31.3333	31.3333	31.3333	31.3333	31.3333	31.3333	31.3333	31.3333	31.3333	31.3333	31.3333	31.3333	31.3333	31.3333	31.3333	31.3333	31.3333			70	18	6
																								x2	73.8723	139.17	118.872	97.1064	57.7872	91.234	73.5532	80.766	143.319	111.468	20.5745	176.255	41.4468	18.6596	65.8936	110.702	65.5106	83.8936	55.1702	100.681			9	85	0
																								p	9.09547e-17	6.01966e-31	1.53886e-26	8.19628e-22	2.82919e-13	1.54447e-20	1.06691e-16	2.89664e-18	7.5621e-32	6.23753e-25	3.40652e-05	5.32898e-39	9.99862e-10	8.87411e-05	4.91341e-15	9.14826e-25	5.95039e-15	6.06363e-19	1.04699e-12	1.37224e-22			81	10	3
																																															14	76	4
																																															34	60	0
																																															74	2	18
																																															68	1	25
																																															70	0	24
																																															6	86	2
																																															14	79	1
																																															11	45	38
																																															2	92	0
																																															2	44	48
																																															20	23	51
																																															65	1	28
																																															79	2	13
																																															67	5	22
																																															14	7	73
																																															23	64	7
																																															18	0	76
