# Supplementary material for: Causal reasoning without mechanism
Source: PLoS One. 2022 May 13;17(5):e0268219. doi: 10.1371/journal.pone.0268219 (PMC9106179; doi:10.1371/journal.pone.0268219)
Supplement: S1 Data — (ZIP) [file pone.0268219.s003.zip › data/Study 1 clustering.xlsx]

## Sheet: Raw Data
ï»¿V1	V2	V3	V4	V5	V6	V7	V8	V9	V10	Consent	Browser_1_TEXT	Browser_2_TEXT	Browser_3_TEXT	Browser_4_TEXT	Browser_5_TEXT	Browser_6_TEXT	Browser_7_TEXT	Consent RT_1	Consent RT_2	Consent RT_3	Consent RT_4	Q24	Q26	MECH instr	FUNC instr	CONT instr	Cluster_1_Group	Cluster_1_Rank	Cluster_2_Group	Cluster_2_Rank	Cluster_3_Group	Cluster_3_Rank	Cluster_4_Group	Cluster_4_Rank	Cluster_5_Group	Cluster_5_Rank	Cluster_6_Group	Cluster_6_Rank	Cluster_7_Group	Cluster_7_Rank	Cluster_8_Group	Cluster_8_Rank	Cluster_9_Group	Cluster_9_Rank	Cluster_10_Group	Cluster_10_Rank	Cluster_11_Group	Cluster_11_Rank	Cluster_12_Group
ResponseID	ResponseSet	Name	ExternalDataReference	EmailAddress	IPAddress	Status	StartDate	EndDate	Finished	Consent Form	Browser Meta Info-Browser	Browser Meta Info-Version	Browser Meta Info-Operating System	Browser Meta Info-Screen Resolution	Browser Meta Info-Flash Version	Browser Meta Info-Java Support	Browser Meta Info-User Agent	Timing-First Click	Timing-Last Click	Timing-Page Submit	Timing-Click Count	Attention_Check_pre	Attention_Check_pre_ans	Mechanism Clustering Instructions	Mechanism Clustering Instructions	Control condition instructions	Clustering-car ignition system-Group	Clustering-car ignition system-Rank	Clustering-VCR-Group	Clustering-VCR-Rank	Clustering-quartz watch-Group	Clustering-quartz watch-Rank	Clustering-speedometer-Group	Clustering-speedometer-Rank	Clustering-cylinder lock-Group	Clustering-cylinder lock-Rank	Clustering-zipper-Group	Clustering-zipper-Rank	Clustering-piano-Group	Clustering-piano-Rank	Clustering-flush toilet-Group	Clustering-flush toilet-Rank	Clustering-fireplace-Group	Clustering-fireplace-Rank	Clustering-solid-fuel rocket-Group	Clustering-solid-fuel rocket-Rank	Clustering-35mm camera (single-lens reflex camera)-Group	Clustering-35mm camera (single-lens reflex camera)-Rank	Clustering-incinerator (waste-burning furnace)-Group
R_3n0UMXp9uwIzFZj	Default Response Set	Anonymous				1	2013-09-16 17:16:46	2013-09-16 17:24:52	1	1	Chrome	29.0.1547.65	Macintosh	2560x1440	11.8.800	1	Mozilla/5.0 (Macintosh; Intel Mac OS X 10_8_5) AppleWebKit/537.36 (KHTML, like Gecko) Chrome/29.0.1547.65 Safari/537.36	0	0	1.819	0	1	1003	1			5	2	3	3	0	1	0	3	0	6	0	12	1	2	7	3	2	1	2	3	10	1	2
R_6ePlgCjUKgViVUN	Default Response Set	Anonymous			96.32.9.183	0	2013-09-16 17:38:55	2013-09-16 17:44:33	1	1	Chrome	29.0.1547.66	Windows NT 6.1	1920x1080	11.8.800	1	Mozilla/5.0 (Windows NT 6.1; WOW64) AppleWebKit/537.36 (KHTML, like Gecko) Chrome/29.0.1547.66 Safari/537.36	4.759	4.759	13.833	1	1	1003			1	1	4	0	11	3	4	1	2	1	6	3	1	3	10	4	7	4	5	4	8	0	6	4
R_blpMOHUKhYcLLmd	Default Response Set	Anonymous			107.10.76.218	0	2013-09-16 17:39:52	2013-09-16 17:44:47	1	1	Chrome	29.0.1547.66	Windows NT 6.1	1440x900	11.8.800	1	Mozilla/5.0 (Windows NT 6.1; WOW64) AppleWebKit/537.36 (KHTML, like Gecko) Chrome/29.0.1547.66 Safari/537.36	0	0	13.965	0	1	1003			1	0	5	4	10	4	3	0	1	1	9	1	6	4	4	4	2	1	3	3	1	4	11	3
R_aagsUUsVlXSpuE5	Default Response Set	Anonymous			24.147.51.114	0	2013-09-16 17:39:37	2013-09-16 17:47:12	1	1	Chrome	29.0.1547.66	Windows NT 6.2	1366x768	11.8.800	1	Mozilla/5.0 (Windows NT 6.2; WOW64) AppleWebKit/537.36 (KHTML, like Gecko) Chrome/29.0.1547.66 Safari/537.36	9.329	9.329	26.722	1	1	1003			1	0	2	1	9	3	1	0	4	3	2	4	3	4	4	2	1	5	6	5	5	1	6	5
R_eqvtJiw8c4ckQfj	Default Response Set	Anonymous			174.48.134.123	0	2013-09-16 17:39:30	2013-09-16 17:48:06	1	1	Chrome	29.0.1547.66	Windows NT 6.2	1366x768	11.8.800	1	Mozilla/5.0 (Windows NT 6.2; WOW64) AppleWebKit/537.36 (KHTML, like Gecko) Chrome/29.0.1547.66 Safari/537.36	0	0	24.934	0	1	1003		1		10	1	4	4	9	1	13	1	8	1	8	2	4	3	3	2	12	1	7	1	11	3	2
R_80vDJNPypSEaGAl	Default Response Set	Anonymous			108.14.127.187	0	2013-09-16 17:41:20	2013-09-16 17:48:31	1	1	Firefox	23	Windows NT 6.1	1280x800	11.8.800	1	Mozilla/5.0 (Windows NT 6.1; rv:23.0) Gecko/20100101 Firefox/23.0	4.74	6.525	7.235	3	1	1003		1		6	4	0	6	12	1	0	2	4	2	4	3	2	1	1	1	3	2	10	2	0	5	1
R_9yHApYTWZPxFmFT	Default Response Set	Anonymous			174.58.93.157	0	2013-09-16 17:46:14	2013-09-16 17:50:22	1	1	Chrome	29.0.1547.66	Windows NT 6.1	1280x1024	11.8.800	1	Mozilla/5.0 (Windows NT 6.1) AppleWebKit/537.36 (KHTML, like Gecko) Chrome/29.0.1547.66 Safari/537.36	0	0	9.411	0	1	1003			1	1	5	4	5	3	5	1	1	1	6	3	4	4	10	4	1	4	9	2	5	0	7	2
R_8HCJh8hif3UHbuJ	Default Response Set	Anonymous			70.114.143.173	0	2013-09-16 17:38:58	2013-09-16 17:50:23	1	1	Chrome	29.0.1547.66	Windows NT 6.1	1920x1200	11.8.800	1	Mozilla/5.0 (Windows NT 6.1; WOW64) AppleWebKit/537.36 (KHTML, like Gecko) Chrome/29.0.1547.66 Safari/537.36	0	0	10.82	0	1	1003		1		1	4	7	1	2	2	9	4	15	1	14	1	16	2	4	1	8	1	6	1	0	2	4
R_2rjExtchDFTSUyF	Default Response Set	Anonymous			69.23.142.11	0	2013-09-16 17:41:00	2013-09-16 17:51:49	1	1	Firefox	23	Windows NT 5.1	1024x768	11.8.800	1	Mozilla/5.0 (Windows NT 5.1; rv:23.0) Gecko/20100101 Firefox/23.0	0	0	29.244	0	1	1003	1			12	2	11	1	7	2	12	6	2	1	2	3	17	1	8	2	18	2	3	1	16	1	0
R_0kzA27R8CPFYB37	Default Response Set	Anonymous			67.253.184.175	0	2013-09-16 17:42:42	2013-09-16 17:52:37	1	1	Firefox	23	Windows NT 6.1	1366x768	11.8.800	1	Mozilla/5.0 (Windows NT 6.1; rv:23.0) Gecko/20100101 Firefox/23.0	0	0	23.112	0	1	1003	1			0	4	6	2	4	6	9	1	3	3	3	6	3	4	1	1	8	2	8	1	10	1	8
R_5go5qZ12fuIRffL	Default Response Set	Anonymous			100.43.25.87	0	2013-09-16 17:45:17	2013-09-16 17:53:37	1	1	Safari	6.0.5	Macintosh	1280x800	11.8.800	1	Mozilla/5.0 (Macintosh; Intel Mac OS X 10_8_4) AppleWebKit/536.30.1 (KHTML, like Gecko) Version/6.0.5 Safari/536.30.1	0	0	12.685	0	1	1003			1	6	6	1	2	5	3	6	1	4	4	5	1	3	7	3	1	3	4	7	2	2	3	3
R_0k2PNuAk2KtbcvX	Default Response Set	Anonymous			76.119.51.10	0	2013-09-16 17:39:01	2013-09-16 17:53:52	1	1	Chrome	29.0.1547.66	Windows NT 6.1	1366x768	11.8.800	1	Mozilla/5.0 (Windows NT 6.1; WOW64) AppleWebKit/537.36 (KHTML, like Gecko) Chrome/29.0.1547.66 Safari/537.36	0	0	18.35	0	1	1003	1			3	2	1	4	2	5	17	1	6	2	1	3	16	1	6	1	5	1	8	1	0	2	5
R_6zhhwQUHbiccjqJ	Default Response Set	Anonymous			76.90.119.6	0	2013-09-16 17:51:04	2013-09-16 17:55:11	1	1	Chrome	29.0.1547.65	Macintosh	1280x800	11.8.800	1	Mozilla/5.0 (Macintosh; Intel Mac OS X 10_7_5) AppleWebKit/537.36 (KHTML, like Gecko) Chrome/29.0.1547.65 Safari/537.36	0	0	14.705	0	1	1003		1		3	6	5	1	2	3	3	3	3	8	1	5	1	6	0	2	0	4	2	1	5	3	0
R_4MlxqYxznxopWe1	Default Response Set	Anonymous			76.100.223.188	0	2013-09-16 17:46:18	2013-09-16 17:55:54	1	1	Firefox	23	Windows NT 6.1	1920x1080	11.8.800	1	Mozilla/5.0 (Windows NT 6.1; WOW64; rv:23.0) Gecko/20100101 Firefox/23.0	43.963	43.963	44.194	1	1	1003			1	0	1	5	2	6	2	0	7	0	3	8	6	8	7	7	2	8	9	4	2	10	1	8
R_1X5Lssx2spE2u1v	Default Response Set	Anonymous			98.64.144.100	0	2013-09-16 17:50:56	2013-09-16 17:57:34	1	1	Opera	9.8	Windows NT 6.1	1600x900	11.8.800	1	Opera/9.80 (Windows NT 6.1; Win64; x64) Presto/2.12.388 Version/12.16	0	0	22.843	0	1	1003			1	2	4	3	3	1	2	1	1	2	6	15	1	11	1	4	1	0	5	0	1	14	1	0
R_2nwQ1FuyuFewz1r	Default Response Set	Anonymous			108.185.110.19	0	2013-09-16 17:41:41	2013-09-16 17:58:01	1	1	MSIE	10	Windows NT 6.2	1920x1200	11.8.800.168	1	Mozilla/5.0 (compatible; MSIE 10.0; Windows NT 6.2; WOW64; Trident/6.0; .NET4.0E; .NET4.0C; .NET CLR 3.5.30729; .NET CLR 2.0.50727; .NET CLR 3.0.30729; Media Center PC 6.0)	0	0	5.392	0	1	1003			1	4	8	1	4	1	1	4	2	3	2	3	1	6	1	5	1	8	2	9	2	1	2	5
R_7UPpMdbk1AHuu8Z	Default Response Set	Anonymous			67.172.9.150	0	2013-09-16 17:48:39	2013-09-16 17:58:35	1	1	Chrome	29.0.1547.66	Windows NT 6.0	1440x900	11.8.800	1	Mozilla/5.0 (Windows NT 6.0) AppleWebKit/537.36 (KHTML, like Gecko) Chrome/29.0.1547.66 Safari/537.36	0	0	13.225	0	1	1003		1		16	6	17	2	0	1	16	3	5	1	11	1	15	1	10	1	2	5	13	2	12	5	2
R_ey8fa40iJHiq4wB	Default Response Set	Anonymous			24.30.137.68	0	2013-09-16 17:48:07	2013-09-16 17:58:50	1	1	Chrome	29.0.1547.66	Windows NT 6.1	1366x768	11.8.800	1	Mozilla/5.0 (Windows NT 6.1; WOW64) AppleWebKit/537.36 (KHTML, like Gecko) Chrome/29.0.1547.66 Safari/537.36	0	0	15.703	0	1	1003			1	3	2	2	1	0	2	0	3	3	1	12	1	6	1	7	2	5	1	1	8	4	1	5
R_0ix8dWJjOKd7EI5	Default Response Set	Anonymous			27.55.165.147	0	2013-09-16 17:50:00	2013-09-16 17:59:18	1	1	Firefox	23	Windows NT 6.1	1280x720	11.8.800	1	Mozilla/5.0 (Windows NT 6.1; rv:23.0) Gecko/20100101 Firefox/23.0	0	0	22.117	0	1	1003	1			2	4	3	1	0	2	2	7	11	3	11	1	12	1	7	2	5	2	5	1	4	3	5
R_3ylrHWpPs3pMRSd	Default Response Set	Anonymous			65.78.107.131	0	2013-09-16 17:49:39	2013-09-16 18:00:09	1	1	Firefox	23	Windows NT 6.1	1366x768	11.8.800	1	Mozilla/5.0 (Windows NT 6.1; WOW64; rv:23.0) Gecko/20100101 Firefox/23.0	0	0	22.724	0	1	1003		1		3	2	5	5	8	2	3	3	2	2	2	1	12	1	1	1	10	2	6	3	4	2	9
R_6gSwjcGwJ5bA3op	Default Response Set	Anonymous			97.81.172.133	0	2013-09-16 17:58:36	2013-09-16 18:01:32	1	1	Chrome	29.0.1547.66	Windows NT 6.1	1366x768	11.8.800	1	Mozilla/5.0 (Windows NT 6.1; WOW64) AppleWebKit/537.36 (KHTML, like Gecko) Chrome/29.0.1547.66 Safari/537.36	0	0	33.822	0	1	1003	1			3	3	5	1	4	7	4	5	3	2	6	2	2	6	4	1	5	4	1	4	0	1	0
R_3WawsF5dNG3tCYZ	Default Response Set	Anonymous			99.165.40.14	0	2013-09-16 17:58:10	2013-09-16 18:01:54	1	1	Chrome	29.0.1547.66	Windows NT 6.1	1920x1080	11.8.800	1	Mozilla/5.0 (Windows NT 6.1; WOW64) AppleWebKit/537.36 (KHTML, like Gecko) Chrome/29.0.1547.66 Safari/537.36	0	0	37.729	0	1	1003			1	1	5	0	1	2	4	0	11	2	5	2	7	3	7	3	2	3	8	1	11	0	7	3
R_bqDCtjlmqJEvMsR	Default Response Set	Anonymous			69.115.113.73	0	2013-09-16 17:51:25	2013-09-16 18:02:22	1	1	Chrome	29.0.1547.66	Windows NT 6.1	1280x800	11.8.800	1	Mozilla/5.0 (Windows NT 6.1; WOW64) AppleWebKit/537.36 (KHTML, like Gecko) Chrome/29.0.1547.66 Safari/537.36	0	0	25.849	0	1	1003	1			7	9	1	9	17	1	9	1	13	1	7	5	7	4	7	7	0	1	3	3	4	1	0
R_6Pbzn2gAIquaNp3	Default Response Set	Anonymous			71.190.248.125	0	2013-09-16 17:55:42	2013-09-16 18:03:34	1	1	Safari	5.0.6	Macintosh	1024x768	10.1.102	1	Mozilla/5.0 (Macintosh; PPC Mac OS X 10_5_8) AppleWebKit/534.50.2 (KHTML, like Gecko) Version/5.0.6 Safari/533.22.3	1.313	1.313	21.96	1	1	1003			1	2	5	5	3	6	3	2	7	6	1	6	4	5	2	3	2	0	2	2	10	4	3	0
R_6usiUSdx8p1ADdj	Default Response Set	Anonymous			68.113.146.218	0	2013-09-16 17:58:30	2013-09-16 18:03:55	1	1	Safari iPad	6	iPad	768x1024	-1	0	Mozilla/5.0 (iPad; CPU OS 6_1_3 like Mac OS X) AppleWebKit/536.26 (KHTML, like Gecko) Version/6.0 Mobile/10B329 Safari/8536.25	0	0	5.544	0	1	1003			1	5	9	6	2	0	2	5	5	4	2	4	5	4	8	3	3	4	6	2	1	0	1	3
R_1AhN6sU2OUIzTFP	Default Response Set	Anonymous			207.66.231.225	0	2013-09-16 17:58:15	2013-09-16 18:03:57	1	1	Chrome	29.0.1547.66	Windows NT 6.1	1920x1200	11.8.800	1	Mozilla/5.0 (Windows NT 6.1; WOW64) AppleWebKit/537.36 (KHTML, like Gecko) Chrome/29.0.1547.66 Safari/537.36	25.749	30.885	36.014	2	1	1003	1			0	7	1	1	0	6	0	11	0	5	3	2	3	8	3	5	2	2	4	1	3	9	3
R_0MObt9z3eKuakoR	Default Response Set	Anonymous			98.16.238.227	0	2013-09-16 17:59:02	2013-09-16 18:04:36	1	1	Firefox	23	Windows NT 6.1	1600x900	11.8.800	0	Mozilla/5.0 (Windows NT 6.1; WOW64; rv:23.0) Gecko/20100101 Firefox/23.0	10.483	28.11	28.648	5	1	1003			1	2	7	0	6	1	5	2	6	2	2	1	6	4	1	3	2	4	2	6	3	4	3	8
R_escygeQ6zfeUWSF	Default Response Set	Anonymous			24.197.251.26	0	2013-09-16 17:59:28	2013-09-16 18:04:48	1	1	Firefox	23	Windows NT 6.1	1536x864	11.8.800	1	Mozilla/5.0 (Windows NT 6.1; WOW64; rv:23.0) Gecko/20100101 Firefox/23.0	0	0	9.303	0	1	1003	1			1	11	0	2	0	8	1	10	5	1	7	1	6	1	2	6	2	2	4	2	0	11	4
R_0jDRMlWUvzcMp4F	Default Response Set	Anonymous			67.163.44.253	0	2013-09-16 17:47:38	2013-09-16 18:04:56	1	1	MSIE	8	Windows NT 5.1	1024x768	11.8.800.174	1	Mozilla/4.0 (compatible; MSIE 8.0; Windows NT 5.1; Trident/4.0; .NET CLR 1.1.4322; .NET CLR 2.0.50727; .NET CLR 3.0.4506.2152; .NET CLR 3.5.30729)	0	0	31.172	0	1	1003			1	4	3	5	1	5	4	4	5	2	3	2	2	7	5	7	8	7	3	0	1	6	1	7
R_bQxnqYSsnapGqFf	Default Response Set	Anonymous			76.224.178.21	0	2013-09-16 17:59:26	2013-09-16 18:05:10	1	1	Chrome	29.0.1547.66	Windows NT 5.1	1920x988	11.8.800	1	Mozilla/5.0 (Windows NT 5.1) AppleWebKit/537.36 (KHTML, like Gecko) Chrome/29.0.1547.66 Safari/537.36	0	0	25.169	0	1	1003			1	0	13	1	2	1	3	0	7	0	5	0	9	2	4	2	1	2	3	4	4	1	8	2
R_7aij5bzvDtDUA9n	Default Response Set	Anonymous			107.223.50.218	0	2013-09-16 17:57:17	2013-09-16 18:05:33	1	1	Chrome	29.0.1547.66	Windows NT 6.0	1024x768	11.8.800	1	Mozilla/5.0 (Windows NT 6.0) AppleWebKit/537.36 (KHTML, like Gecko) Chrome/29.0.1547.66 Safari/537.36	0	0	9.822	0	1	1003			1	0	4	7	2	3	1	0	7	7	1	3	6	2	4	7	5	3	2	4	3	2	2	5
R_00U8gG419Xri5aB	Default Response Set	Anonymous			204.87.167.69	0	2013-09-16 17:58:54	2013-09-16 18:06:06	1	1	Chrome	29.0.1547.66	Windows NT 6.1	1280x1024	11.8.800	1	Mozilla/5.0 (Windows NT 6.1; WOW64) AppleWebKit/537.36 (KHTML, like Gecko) Chrome/29.0.1547.66 Safari/537.36	39.691	39.691	40.015	1	1	1003		1		3	5	4	4	2	2	3	6	7	1	12	1	10	1	4	5	6	7	6	6	8	2	6
R_412SVMMFkbE8rhX	Default Response Set	Anonymous			151.154.67.19	0	2013-09-16 17:59:22	2013-09-16 18:06:21	1	1	Chrome	29.0.1547.66	Windows NT 5.1	1680x1050	11.8.800	1	Mozilla/5.0 (Windows NT 5.1) AppleWebKit/537.36 (KHTML, like Gecko) Chrome/29.0.1547.66 Safari/537.36	0	0	4.765	0	1	1003	1			8	4	3	1	4	1	4	3	4	4	15	1	14	1	2	1	12	1	0	5	13	3	12
R_8GPlPQsHYZEkNvv	Default Response Set	Anonymous			75.176.122.180	0	2013-09-16 17:55:40	2013-09-16 18:06:24	1	1	Chrome	29.0.1547.65	Linux armv7l	1366x768	11.7.700	1	Mozilla/5.0 (X11; Linux armv7l) AppleWebKit/537.36 (KHTML, like Gecko) Chrome/29.0.1547.65 Safari/537.36	0	0	29.447	0	1	1003		1		4	10	3	7	1	1	4	3	4	5	9	2	7	1	5	2	0	4	0	3	3	9	0
R_cFRBLc1dVsS04a9	Default Response Set	Anonymous			71.188.119.178	0	2013-09-16 17:56:57	2013-09-16 18:07:06	1	1	Firefox	23	Windows NT 6.1	1366x768	11.8.800	1	Mozilla/5.0 (Windows NT 6.1; WOW64; rv:23.0) Gecko/20100101 Firefox/23.0	0	0	44.811	0	1	1003	1			2	2	0	5	6	1	4	3	4	1	4	6	1	6	1	3	2	5	2	11	3	1	2
R_bIcziTTv5gGUYPX	Default Response Set	Anonymous			24.58.67.173	0	2013-09-16 17:59:47	2013-09-16 18:07:15	1	1	Firefox	23	Windows NT 6.1	1366x768	-1	1	Mozilla/5.0 (Windows NT 6.1; WOW64; rv:23.0) Gecko/20100101 Firefox/23.0	0	0	68.876	0	1	1003	1			2	7	1	2	0	1	2	5	0	2	5	1	12	1	5	3	5	4	6	2	3	1	13
R_8nP3G7iwNGch57D	Default Response Set	Anonymous			68.110.91.113	0	2013-09-16 17:44:51	2013-09-16 18:08:28	1	1	Firefox	23	Windows NT 6.1	1440x900	11.8.800	1	Mozilla/5.0 (Windows NT 6.1; WOW64; rv:23.0) Gecko/20100101 Firefox/23.0	0	0	33.785	0	1	1003	1			2	2	0	5	1	1	9	4	4	1	14	1	11	2	10	1	7	2	7	5	8	1	7
R_5zKxefgKO2MgTv7	Default Response Set	Anonymous			108.23.184.7	0	2013-09-16 17:58:49	2013-09-16 18:08:39	1	1	Chrome	29.0.1547.66	Windows NT 6.1	1920x1080	11.8.800	1	Mozilla/5.0 (Windows NT 6.1; WOW64) AppleWebKit/537.36 (KHTML, like Gecko) Chrome/29.0.1547.66 Safari/537.36	4.305	5.354	21.611	3	1	1003		1		6	1	8	2	5	2	5	3	10	1	0	7	8	1	0	3	0	2	4	1	1	1	0
R_0ImISyjsPKTBkmV	Default Response Set	Anonymous			108.52.119.188	0	2013-09-16 17:58:21	2013-09-16 18:08:57	1	1	Chrome	29.0.1547.66	Windows NT 6.2	1920x1080	11.8.800	1	Mozilla/5.0 (Windows NT 6.2; WOW64) AppleWebKit/537.36 (KHTML, like Gecko) Chrome/29.0.1547.66 Safari/537.36	0	0	14.361	0	1	1003			1	3	4	4	2	8	2	3	6	1	4	1	5	6	1	11	1	5	2	7	2	4	4	10
R_bjilporQE7v3j3D	Default Response Set	Anonymous			209.169.96.19	0	2013-09-16 18:00:52	2013-09-16 18:09:18	1	1	Chrome	29.0.1547.66	Windows NT 6.1	1920x1080	11.8.800	1	Mozilla/5.0 (Windows NT 6.1; WOW64) AppleWebKit/537.36 (KHTML, like Gecko) Chrome/29.0.1547.66 Safari/537.36	12.553	41.244	49.86	4	1	1003		1		3	2	6	2	12	1	3	3	15	1	4	2	14	1	8	1	11	1	10	3	5	4	1
R_a3DShxVqlhWit6d	Default Response Set	Anonymous			75.64.25.219	0	2013-09-16 18:06:24	2013-09-16 18:12:12	1	1	Chrome	29.0.1547.66	Windows NT 6.1	1366x768	11.8.800	1	Mozilla/5.0 (Windows NT 6.1; WOW64) AppleWebKit/537.36 (KHTML, like Gecko) Chrome/29.0.1547.66 Safari/537.36	0	0	26.717	0	1	1003		1		0	6	2	2	2	10	0	11	4	4	4	3	2	3	1	2	1	5	0	2	2	9	0
R_enAeVJbudAio0oR	Default Response Set	Anonymous			66.87.76.180	0	2013-09-16 18:00:47	2013-09-16 18:14:30	1	1	MSIE	8	Windows NT 5.1	1024x768	11.8.800.174	1	Mozilla/4.0 (compatible; MSIE 8.0; Windows NT 5.1; Trident/4.0; BTRS102876; Media Center PC 3.0; .NET CLR 1.0.3705; .NET CLR 2.0.50727; .NET CLR 3.0.4506.2152; .NET CLR 3.5.30729; AskTbORJ/5.15.15.36191; .NET4.0C)	0	0	68.373	0	1	1003			1	2	8	0	2	5	2	2	3	2	10	1	1	3	6	6	5	3	4	4	1	1	3	6
R_07g8bt0tfK0n5Gt	Default Response Set	Anonymous			70.119.187.26	0	2013-09-16 18:05:46	2013-09-16 18:16:29	1	1	Firefox	23	Windows NT 6.0	1440x900	11.8.800	0	Mozilla/5.0 (Windows NT 6.0; rv:23.0) Gecko/20100101 Firefox/23.0	0	0	91.155	0	1	1003	1			0	5	0	6	5	2	0	4	1	12	1	9	1	7	3	2	2	2	2	4	4	1	2
R_1BQbNQcFc73ym8t	Default Response Set	Anonymous			108.219.154.216	0	2013-09-16 17:48:01	2013-09-16 18:16:54	1	1	Chrome	29.0.1547.66	Windows NT 5.1	1024x768	11.8.800	1	Mozilla/5.0 (Windows NT 5.1) AppleWebKit/537.36 (KHTML, like Gecko) Chrome/29.0.1547.66 Safari/537.36	0	0	5.072	0	1	1003		1		12	1	4	1	2	2	5	3	8	2	18	2	15	2	11	1	3	2	7	1	0	4	3
R_3Ffc0o5eFyTKlwh	Default Response Set	Anonymous			97.80.126.254	0	2013-09-16 18:11:29	2013-09-16 18:22:33	1	1	Safari	5.0.6	Macintosh	1280x800	10.3.183	1	Mozilla/5.0 (Macintosh; Intel Mac OS X 10_5_8) AppleWebKit/534.50.2 (KHTML, like Gecko) Version/5.0.6 Safari/533.22.3	0	0	25.527	0	1	1003			1	4	4	6	1	11	3	4	7	4	5	11	2	13	1	9	1	15	1	10	1	2	4	12
R_8jp4RGiZhGhrGAd	Default Response Set	Anonymous			97.124.241.160	0	2013-09-16 18:13:55	2013-09-16 18:22:39	1	1	Firefox	23	Windows NT 6.1	1366x768	11.8.800	1	Mozilla/5.0 (Windows NT 6.1; WOW64; rv:23.0) Gecko/20100101 Firefox/23.0	0	0	14.457	0	1	1003		1		6	3	9	1	0	3	0	6	15	1	16	1	7	1	13	2	8	2	5	1	0	7	13
R_0ffBLrSzJOpsLlz	Default Response Set	Anonymous			107.201.0.223	0	2013-09-16 18:02:59	2013-09-16 18:22:51	1	1	Chrome	29.0.1547.66	Windows NT 6.0	1280x800	11.8.800	1	Mozilla/5.0 (Windows NT 6.0) AppleWebKit/537.36 (KHTML, like Gecko) Chrome/29.0.1547.66 Safari/537.36	0	0	823.87	0	1	1003			1	0	6	1	8	4	2	3	6	2	9	2	3	2	7	3	2	5	1	0	5	0	4	0
R_9t68plj4Ehy5Wi9	Default Response Set	Anonymous			69.245.7.203	0	2013-09-16 18:22:30	2013-09-16 18:26:57	1	1	Chrome	29.0.1547.66	Windows NT 6.1	1366x768	11.8.800	1	Mozilla/5.0 (Windows NT 6.1; WOW64) AppleWebKit/537.36 (KHTML, like Gecko) Chrome/29.0.1547.66 Safari/537.36	0	0	13.855	0	1	1003	1			4	4	2	3	5	1	6	2	3	1	8	1	4	2	0	5	9	1	1	6	5	3	9
R_e9enG7kreoA40ND	Default Response Set	Anonymous			69.143.161.240	0	2013-09-16 18:21:13	2013-09-16 18:28:32	1	1	Firefox	23	Windows NT 6.1	1440x900	11.8.800	1	Mozilla/5.0 (Windows NT 6.1; WOW64; rv:23.0) Gecko/20100101 Firefox/23.0	0	0	12.32	0	1	1003		1		1	7	7	3	0	2	5	1	10	1	1	10	15	1	12	1	2	3	1	4	4	3	2
R_4HjsSIFmxYWRMb3	Default Response Set	Anonymous			24.13.123.10	0	2013-09-16 17:56:58	2013-09-16 18:29:01	1	1	Chrome	29.0.1547.66	Windows NT 6.2	1680x1050	11.8.800	1	Mozilla/5.0 (Windows NT 6.2; WOW64) AppleWebKit/537.36 (KHTML, like Gecko) Chrome/29.0.1547.66 Safari/537.36	40.404	48.34	48.75	5	1	1003		1		3	2	9	3	0	6	10	1	0	1	0	2	8	5	4	1	5	4	2	1	9	5	5
R_7QDNgO4xIfkG81T	Default Response Set	Anonymous			71.224.230.239	0	2013-09-16 18:26:24	2013-09-16 18:30:41	1	1	Chrome	29.0.1547.66	Windows NT 6.1	1920x1080	11.8.800	1	Mozilla/5.0 (Windows NT 6.1; WOW64) AppleWebKit/537.36 (KHTML, like Gecko) Chrome/29.0.1547.66 Safari/537.36	0	0	9.372	0	1	1003		1		3	5	2	3	4	4	3	6	3	3	4	3	2	1	7	1	6	4	1	4	5	2	6
R_8bSqNEhapiBwwT3	Default Response Set	Anonymous			71.169.122.243	0	2013-09-16 18:20:04	2013-09-16 18:31:10	1	1	Firefox	23	Windows NT 5.1	800x600	11.8.800	1	Mozilla/5.0 (Windows NT 5.1; rv:23.0) Gecko/20100101 Firefox/23.0	0	0	14.351	0	1	1003			1	0	2	1	3	10	2	0	1	6	7	6	5	6	9	6	3	2	2	8	1	15	1	2
R_eR2pknYReIbiZvf	Default Response Set	Anonymous			68.185.130.66	0	2013-09-16 18:19:17	2013-09-16 18:31:19	1	1	Chrome	29.0.1547.66	Windows NT 6.0	1024x768	11.8.800	1	Mozilla/5.0 (Windows NT 6.0; WOW64) AppleWebKit/537.36 (KHTML, like Gecko) Chrome/29.0.1547.66 Safari/537.36	0	0	10.229	0	1	1003	1			5	1	3	2	4	2					0	1	13	2	7	2	1	1	9	2			1
R_bdYIMiP5NpSUbIh	Default Response Set	Anonymous			68.114.24.117	0	2013-09-16 18:28:51	2013-09-16 18:32:34	1	1	Firefox	23	Windows NT 6.1	1920x1080	11.8.800	1	Mozilla/5.0 (Windows NT 6.1; WOW64; rv:23.0) Gecko/20100101 Firefox/23.0	0	0	11.408	0	1	1003			1	1	8	3	3	0	6	1	6	1	12	0	1	2	4	5	1	2	8	1	7	3	1	2
R_aXnUPfrc7DSEVlH	Default Response Set	Anonymous			70.208.8.35	0	2013-09-16 18:21:02	2013-09-16 18:32:46	1	1	Chrome	29.0.1547.59	Linux	640x360	-1	1	Mozilla/5.0 (Linux; Android 4.1.2; DROID4 Build/9.8.2O-72_VZW-18) AppleWebKit/537.36 (KHTML, like Gecko) Chrome/29.0.1547.59 Mobile Safari/537.36	0	0	118.906	0	1	1003	1			4	1	2	2	3	3	2	16	2	8	1	7	1	2	1	5	0	3	4	2	3	5	3
R_9zTAjTld6S0ucrr	Default Response Set	Anonymous			50.23.115.111	0	2013-09-16 18:25:33	2013-09-16 18:34:46	1	1	Chrome	29.0.1547.66	Windows NT 6.1	1920x1080	11.8.800	1	Mozilla/5.0 (Windows NT 6.1; WOW64) AppleWebKit/537.36 (KHTML, like Gecko) Chrome/29.0.1547.66 Safari/537.36	9.462	13.264	27.204	3	1	1003			1	0	2	1	2	8	1	1	3	0	1	5	2	18	1	7	4	10	2	10	1	1	5	10
R_3pEpzOk8Uqq80sZ	Default Response Set	Anonymous			74.133.197.65	0	2013-09-16 18:32:55	2013-09-16 18:39:09	1	1	Chrome	29.0.1547.66	Windows NT 6.1	1366x768	11.8.800	1	Mozilla/5.0 (Windows NT 6.1; WOW64) AppleWebKit/537.36 (KHTML, like Gecko) Chrome/29.0.1547.66 Safari/537.36	0	0	31.316	0	1	1003	1			2	1	1	9	0	2	1	19	0	8	0	9	0	1	0	15	2	2	2	3	1	10	2
R_6W5eRtW73tpWMJv	Default Response Set	Anonymous			129.21.149.1	0	2013-09-16 18:25:43	2013-09-16 18:41:00	1	1	Firefox	23	Windows NT 6.2	1366x768	11.8.800	1	Mozilla/5.0 (Windows NT 6.2; WOW64; rv:23.0) Gecko/20100101 Firefox/23.0	0	0	17.987	0	1	1003		1		2	6	0	4	13	1	2	3	9	1	14	2	3	1	8	1	7	2	1	1	0	3	8
R_3PemnFRR9cTYi8t	Default Response Set	Anonymous			71.191.255.215	0	2013-09-16 18:33:36	2013-09-16 18:42:03	1	1	MSIE	10	Windows NT 6.1	1680x1050	-1	1	Mozilla/5.0 (compatible; MSIE 10.0; Windows NT 6.1; WOW64; Trident/6.0; SLCC2; .NET CLR 2.0.50727; .NET CLR 3.5.30729; .NET CLR 3.0.30729; Media Center PC 6.0; .NET4.0C; InfoPath.3; .NET4.0E)	0	0	66.738	0	1	803	1			1	3	7	3	5	1	1	1	1	7	4	5	8	1	4	4	6	5	3	2	7	2	6
R_b1JkNk6ekU6r4TX	Default Response Set	Anonymous			75.136.7.82	0	2013-09-16 19:07:44	2013-09-16 19:20:23	1	1	MSIE	9	Windows NT 6.1	1366x768	11.8.800.174	1	Mozilla/5.0 (compatible; MSIE 9.0; Windows NT 6.1; WOW64; Trident/5.0; SLCC2; .NET CLR 2.0.50727; .NET CLR 3.5.30729; .NET CLR 3.0.30729; Media Center PC 6.0; .NET4.0C)	0	0	5.213	0	1	1003		1		3	4	6	1	4	2	2	1	2	5	5	4	1	5	3	5	5	5	0	1	5	1	0
R_6Y89jWfIhrcRVu5	Default Response Set	Anonymous			76.120.244.235	0	2013-09-16 19:16:45	2013-09-16 19:22:10	1	1	Chrome	29.0.1547.66	Windows NT 6.1	1680x1050	11.8.800	1	Mozilla/5.0 (Windows NT 6.1) AppleWebKit/537.36 (KHTML, like Gecko) Chrome/29.0.1547.66 Safari/537.36	0	0	6.656	0	1	1003			1	1	1	6	5	7	1	1	3	9	8	4	4	9	2	9	7	3	2	5	1	6	3	3
[truncated: 95 more columns]

## Sheet: Raw Data (final N)
ï»¿V1	V2	V3	V4	V5	V6	V7	V8	V9	V10	Consent	Browser_1_TEXT	Browser_2_TEXT	Browser_3_TEXT	Browser_4_TEXT	Browser_5_TEXT	Browser_6_TEXT	Browser_7_TEXT	Consent RT_1	Consent RT_2	Consent RT_3	Consent RT_4	Q24	Q26	MECH instr	FUNC instr	CONT instr	Cluster_1_Group	Cluster_1_Rank	Cluster_2_Group	Cluster_2_Rank	Cluster_3_Group	Cluster_3_Rank	Cluster_4_Group	Cluster_4_Rank	Cluster_5_Group	Cluster_5_Rank	Cluster_6_Group	Cluster_6_Rank	Cluster_7_Group	Cluster_7_Rank	Cluster_8_Group	Cluster_8_Rank	Cluster_9_Group	Cluster_9_Rank	Cluster_10_Group	Cluster_10_Rank	Cluster_11_Group	Cluster_11_Rank	Cluster_12_Group
ResponseID	ResponseSet	Name	ExternalDataReference	EmailAddress	IPAddress	Status	StartDate	EndDate	Finished	Consent Form	Browser Meta Info-Browser	Browser Meta Info-Version	Browser Meta Info-Operating System	Browser Meta Info-Screen Resolution	Browser Meta Info-Flash Version	Browser Meta Info-Java Support	Browser Meta Info-User Agent	Timing-First Click	Timing-Last Click	Timing-Page Submit	Timing-Click Count	Attention_Check_pre	Attention_Check_pre_ans	Mechanism Clustering Instructions	Mechanism Clustering Instructions	Control condition instructions	Clustering-car ignition system-Group	Clustering-car ignition system-Rank	Clustering-VCR-Group	Clustering-VCR-Rank	Clustering-quartz watch-Group	Clustering-quartz watch-Rank	Clustering-speedometer-Group	Clustering-speedometer-Rank	Clustering-cylinder lock-Group	Clustering-cylinder lock-Rank	Clustering-zipper-Group	Clustering-zipper-Rank	Clustering-piano-Group	Clustering-piano-Rank	Clustering-flush toilet-Group	Clustering-flush toilet-Rank	Clustering-fireplace-Group	Clustering-fireplace-Rank	Clustering-solid-fuel rocket-Group	Clustering-solid-fuel rocket-Rank	Clustering-35mm camera (single-lens reflex camera)-Group	Clustering-35mm camera (single-lens reflex camera)-Rank	Clustering-incinerator (waste-burning furnace)-Group
R_6ePlgCjUKgViVUN	Default Response Set	Anonymous			96.32.9.183	0	2013-09-16 17:38:55	2013-09-16 17:44:33	1	1	Chrome	29.0.1547.66	Windows NT 6.1	1920x1080	11.8.800	1	Mozilla/5.0 (Windows NT 6.1; WOW64) AppleWebKit/537.36 (KHTML, like Gecko) Chrome/29.0.1547.66 Safari/537.36	4.759	4.759	13.833	1	1	1003			1	1	4	0	11	3	4	1	2	1	6	3	1	3	10	4	7	4	5	4	8	0	6	4
R_blpMOHUKhYcLLmd	Default Response Set	Anonymous			107.10.76.218	0	2013-09-16 17:39:52	2013-09-16 17:44:47	1	1	Chrome	29.0.1547.66	Windows NT 6.1	1440x900	11.8.800	1	Mozilla/5.0 (Windows NT 6.1; WOW64) AppleWebKit/537.36 (KHTML, like Gecko) Chrome/29.0.1547.66 Safari/537.36	0	0	13.965	0	1	1003			1	0	5	4	10	4	3	0	1	1	9	1	6	4	4	4	2	1	3	3	1	4	11	3
R_eqvtJiw8c4ckQfj	Default Response Set	Anonymous			174.48.134.123	0	2013-09-16 17:39:30	2013-09-16 17:48:06	1	1	Chrome	29.0.1547.66	Windows NT 6.2	1366x768	11.8.800	1	Mozilla/5.0 (Windows NT 6.2; WOW64) AppleWebKit/537.36 (KHTML, like Gecko) Chrome/29.0.1547.66 Safari/537.36	0	0	24.934	0	1	1003		1		10	1	4	4	9	1	13	1	8	1	8	2	4	3	3	2	12	1	7	1	11	3	2
R_80vDJNPypSEaGAl	Default Response Set	Anonymous			108.14.127.187	0	2013-09-16 17:41:20	2013-09-16 17:48:31	1	1	Firefox	23	Windows NT 6.1	1280x800	11.8.800	1	Mozilla/5.0 (Windows NT 6.1; rv:23.0) Gecko/20100101 Firefox/23.0	4.74	6.525	7.235	3	1	1003		1		6	4	0	6	12	1	0	2	4	2	4	3	2	1	1	1	3	2	10	2	0	5	1
R_9yHApYTWZPxFmFT	Default Response Set	Anonymous			174.58.93.157	0	2013-09-16 17:46:14	2013-09-16 17:50:22	1	1	Chrome	29.0.1547.66	Windows NT 6.1	1280x1024	11.8.800	1	Mozilla/5.0 (Windows NT 6.1) AppleWebKit/537.36 (KHTML, like Gecko) Chrome/29.0.1547.66 Safari/537.36	0	0	9.411	0	1	1003			1	1	5	4	5	3	5	1	1	1	6	3	4	4	10	4	1	4	9	2	5	0	7	2
R_8HCJh8hif3UHbuJ	Default Response Set	Anonymous			70.114.143.173	0	2013-09-16 17:38:58	2013-09-16 17:50:23	1	1	Chrome	29.0.1547.66	Windows NT 6.1	1920x1200	11.8.800	1	Mozilla/5.0 (Windows NT 6.1; WOW64) AppleWebKit/537.36 (KHTML, like Gecko) Chrome/29.0.1547.66 Safari/537.36	0	0	10.82	0	1	1003		1		1	4	7	1	2	2	9	4	15	1	14	1	16	2	4	1	8	1	6	1	0	2	4
R_2rjExtchDFTSUyF	Default Response Set	Anonymous			69.23.142.11	0	2013-09-16 17:41:00	2013-09-16 17:51:49	1	1	Firefox	23	Windows NT 5.1	1024x768	11.8.800	1	Mozilla/5.0 (Windows NT 5.1; rv:23.0) Gecko/20100101 Firefox/23.0	0	0	29.244	0	1	1003	1			12	2	11	1	7	2	12	6	2	1	2	3	17	1	8	2	18	2	3	1	16	1	0
R_5go5qZ12fuIRffL	Default Response Set	Anonymous			100.43.25.87	0	2013-09-16 17:45:17	2013-09-16 17:53:37	1	1	Safari	6.0.5	Macintosh	1280x800	11.8.800	1	Mozilla/5.0 (Macintosh; Intel Mac OS X 10_8_4) AppleWebKit/536.30.1 (KHTML, like Gecko) Version/6.0.5 Safari/536.30.1	0	0	12.685	0	1	1003			1	6	6	1	2	5	3	6	1	4	4	5	1	3	7	3	1	3	4	7	2	2	3	3
R_0k2PNuAk2KtbcvX	Default Response Set	Anonymous			76.119.51.10	0	2013-09-16 17:39:01	2013-09-16 17:53:52	1	1	Chrome	29.0.1547.66	Windows NT 6.1	1366x768	11.8.800	1	Mozilla/5.0 (Windows NT 6.1; WOW64) AppleWebKit/537.36 (KHTML, like Gecko) Chrome/29.0.1547.66 Safari/537.36	0	0	18.35	0	1	1003	1			3	2	1	4	2	5	17	1	6	2	1	3	16	1	6	1	5	1	8	1	0	2	5
R_6zhhwQUHbiccjqJ	Default Response Set	Anonymous			76.90.119.6	0	2013-09-16 17:51:04	2013-09-16 17:55:11	1	1	Chrome	29.0.1547.65	Macintosh	1280x800	11.8.800	1	Mozilla/5.0 (Macintosh; Intel Mac OS X 10_7_5) AppleWebKit/537.36 (KHTML, like Gecko) Chrome/29.0.1547.65 Safari/537.36	0	0	14.705	0	1	1003		1		3	6	5	1	2	3	3	3	3	8	1	5	1	6	0	2	0	4	2	1	5	3	0
R_4MlxqYxznxopWe1	Default Response Set	Anonymous			76.100.223.188	0	2013-09-16 17:46:18	2013-09-16 17:55:54	1	1	Firefox	23	Windows NT 6.1	1920x1080	11.8.800	1	Mozilla/5.0 (Windows NT 6.1; WOW64; rv:23.0) Gecko/20100101 Firefox/23.0	43.963	43.963	44.194	1	1	1003			1	0	1	5	2	6	2	0	7	0	3	8	6	8	7	7	2	8	9	4	2	10	1	8
R_1X5Lssx2spE2u1v	Default Response Set	Anonymous			98.64.144.100	0	2013-09-16 17:50:56	2013-09-16 17:57:34	1	1	Opera	9.8	Windows NT 6.1	1600x900	11.8.800	1	Opera/9.80 (Windows NT 6.1; Win64; x64) Presto/2.12.388 Version/12.16	0	0	22.843	0	1	1003			1	2	4	3	3	1	2	1	1	2	6	15	1	11	1	4	1	0	5	0	1	14	1	0
R_7UPpMdbk1AHuu8Z	Default Response Set	Anonymous			67.172.9.150	0	2013-09-16 17:48:39	2013-09-16 17:58:35	1	1	Chrome	29.0.1547.66	Windows NT 6.0	1440x900	11.8.800	1	Mozilla/5.0 (Windows NT 6.0) AppleWebKit/537.36 (KHTML, like Gecko) Chrome/29.0.1547.66 Safari/537.36	0	0	13.225	0	1	1003		1		16	6	17	2	0	1	16	3	5	1	11	1	15	1	10	1	2	5	13	2	12	5	2
R_0ix8dWJjOKd7EI5	Default Response Set	Anonymous			27.55.165.147	0	2013-09-16 17:50:00	2013-09-16 17:59:18	1	1	Firefox	23	Windows NT 6.1	1280x720	11.8.800	1	Mozilla/5.0 (Windows NT 6.1; rv:23.0) Gecko/20100101 Firefox/23.0	0	0	22.117	0	1	1003	1			2	4	3	1	0	2	2	7	11	3	11	1	12	1	7	2	5	2	5	1	4	3	5
R_3ylrHWpPs3pMRSd	Default Response Set	Anonymous			65.78.107.131	0	2013-09-16 17:49:39	2013-09-16 18:00:09	1	1	Firefox	23	Windows NT 6.1	1366x768	11.8.800	1	Mozilla/5.0 (Windows NT 6.1; WOW64; rv:23.0) Gecko/20100101 Firefox/23.0	0	0	22.724	0	1	1003		1		3	2	5	5	8	2	3	3	2	2	2	1	12	1	1	1	10	2	6	3	4	2	9
R_6gSwjcGwJ5bA3op	Default Response Set	Anonymous			97.81.172.133	0	2013-09-16 17:58:36	2013-09-16 18:01:32	1	1	Chrome	29.0.1547.66	Windows NT 6.1	1366x768	11.8.800	1	Mozilla/5.0 (Windows NT 6.1; WOW64) AppleWebKit/537.36 (KHTML, like Gecko) Chrome/29.0.1547.66 Safari/537.36	0	0	33.822	0	1	1003	1			3	3	5	1	4	7	4	5	3	2	6	2	2	6	4	1	5	4	1	4	0	1	0
R_3WawsF5dNG3tCYZ	Default Response Set	Anonymous			99.165.40.14	0	2013-09-16 17:58:10	2013-09-16 18:01:54	1	1	Chrome	29.0.1547.66	Windows NT 6.1	1920x1080	11.8.800	1	Mozilla/5.0 (Windows NT 6.1; WOW64) AppleWebKit/537.36 (KHTML, like Gecko) Chrome/29.0.1547.66 Safari/537.36	0	0	37.729	0	1	1003			1	1	5	0	1	2	4	0	11	2	5	2	7	3	7	3	2	3	8	1	11	0	7	3
R_bqDCtjlmqJEvMsR	Default Response Set	Anonymous			69.115.113.73	0	2013-09-16 17:51:25	2013-09-16 18:02:22	1	1	Chrome	29.0.1547.66	Windows NT 6.1	1280x800	11.8.800	1	Mozilla/5.0 (Windows NT 6.1; WOW64) AppleWebKit/537.36 (KHTML, like Gecko) Chrome/29.0.1547.66 Safari/537.36	0	0	25.849	0	1	1003	1			7	9	1	9	17	1	9	1	13	1	7	5	7	4	7	7	0	1	3	3	4	1	0
R_6Pbzn2gAIquaNp3	Default Response Set	Anonymous			71.190.248.125	0	2013-09-16 17:55:42	2013-09-16 18:03:34	1	1	Safari	5.0.6	Macintosh	1024x768	10.1.102	1	Mozilla/5.0 (Macintosh; PPC Mac OS X 10_5_8) AppleWebKit/534.50.2 (KHTML, like Gecko) Version/5.0.6 Safari/533.22.3	1.313	1.313	21.96	1	1	1003			1	2	5	5	3	6	3	2	7	6	1	6	4	5	2	3	2	0	2	2	10	4	3	0
R_6usiUSdx8p1ADdj	Default Response Set	Anonymous			68.113.146.218	0	2013-09-16 17:58:30	2013-09-16 18:03:55	1	1	Safari iPad	6	iPad	768x1024	-1	0	Mozilla/5.0 (iPad; CPU OS 6_1_3 like Mac OS X) AppleWebKit/536.26 (KHTML, like Gecko) Version/6.0 Mobile/10B329 Safari/8536.25	0	0	5.544	0	1	1003			1	5	9	6	2	0	2	5	5	4	2	4	5	4	8	3	3	4	6	2	1	0	1	3
R_1AhN6sU2OUIzTFP	Default Response Set	Anonymous			207.66.231.225	0	2013-09-16 17:58:15	2013-09-16 18:03:57	1	1	Chrome	29.0.1547.66	Windows NT 6.1	1920x1200	11.8.800	1	Mozilla/5.0 (Windows NT 6.1; WOW64) AppleWebKit/537.36 (KHTML, like Gecko) Chrome/29.0.1547.66 Safari/537.36	25.749	30.885	36.014	2	1	1003	1			0	7	1	1	0	6	0	11	0	5	3	2	3	8	3	5	2	2	4	1	3	9	3
R_0MObt9z3eKuakoR	Default Response Set	Anonymous			98.16.238.227	0	2013-09-16 17:59:02	2013-09-16 18:04:36	1	1	Firefox	23	Windows NT 6.1	1600x900	11.8.800	0	Mozilla/5.0 (Windows NT 6.1; WOW64; rv:23.0) Gecko/20100101 Firefox/23.0	10.483	28.11	28.648	5	1	1003			1	2	7	0	6	1	5	2	6	2	2	1	6	4	1	3	2	4	2	6	3	4	3	8
R_escygeQ6zfeUWSF	Default Response Set	Anonymous			24.197.251.26	0	2013-09-16 17:59:28	2013-09-16 18:04:48	1	1	Firefox	23	Windows NT 6.1	1536x864	11.8.800	1	Mozilla/5.0 (Windows NT 6.1; WOW64; rv:23.0) Gecko/20100101 Firefox/23.0	0	0	9.303	0	1	1003	1			1	11	0	2	0	8	1	10	5	1	7	1	6	1	2	6	2	2	4	2	0	11	4
R_0jDRMlWUvzcMp4F	Default Response Set	Anonymous			67.163.44.253	0	2013-09-16 17:47:38	2013-09-16 18:04:56	1	1	MSIE	8	Windows NT 5.1	1024x768	11.8.800.174	1	Mozilla/4.0 (compatible; MSIE 8.0; Windows NT 5.1; Trident/4.0; .NET CLR 1.1.4322; .NET CLR 2.0.50727; .NET CLR 3.0.4506.2152; .NET CLR 3.5.30729)	0	0	31.172	0	1	1003			1	4	3	5	1	5	4	4	5	2	3	2	2	7	5	7	8	7	3	0	1	6	1	7
R_bQxnqYSsnapGqFf	Default Response Set	Anonymous			76.224.178.21	0	2013-09-16 17:59:26	2013-09-16 18:05:10	1	1	Chrome	29.0.1547.66	Windows NT 5.1	1920x988	11.8.800	1	Mozilla/5.0 (Windows NT 5.1) AppleWebKit/537.36 (KHTML, like Gecko) Chrome/29.0.1547.66 Safari/537.36	0	0	25.169	0	1	1003			1	0	13	1	2	1	3	0	7	0	5	0	9	2	4	2	1	2	3	4	4	1	8	2
R_7aij5bzvDtDUA9n	Default Response Set	Anonymous			107.223.50.218	0	2013-09-16 17:57:17	2013-09-16 18:05:33	1	1	Chrome	29.0.1547.66	Windows NT 6.0	1024x768	11.8.800	1	Mozilla/5.0 (Windows NT 6.0) AppleWebKit/537.36 (KHTML, like Gecko) Chrome/29.0.1547.66 Safari/537.36	0	0	9.822	0	1	1003			1	0	4	7	2	3	1	0	7	7	1	3	6	2	4	7	5	3	2	4	3	2	2	5
R_8GPlPQsHYZEkNvv	Default Response Set	Anonymous			75.176.122.180	0	2013-09-16 17:55:40	2013-09-16 18:06:24	1	1	Chrome	29.0.1547.65	Linux armv7l	1366x768	11.7.700	1	Mozilla/5.0 (X11; Linux armv7l) AppleWebKit/537.36 (KHTML, like Gecko) Chrome/29.0.1547.65 Safari/537.36	0	0	29.447	0	1	1003		1		4	10	3	7	1	1	4	3	4	5	9	2	7	1	5	2	0	4	0	3	3	9	0
R_cFRBLc1dVsS04a9	Default Response Set	Anonymous			71.188.119.178	0	2013-09-16 17:56:57	2013-09-16 18:07:06	1	1	Firefox	23	Windows NT 6.1	1366x768	11.8.800	1	Mozilla/5.0 (Windows NT 6.1; WOW64; rv:23.0) Gecko/20100101 Firefox/23.0	0	0	44.811	0	1	1003	1			2	2	0	5	6	1	4	3	4	1	4	6	1	6	1	3	2	5	2	11	3	1	2
R_bIcziTTv5gGUYPX	Default Response Set	Anonymous			24.58.67.173	0	2013-09-16 17:59:47	2013-09-16 18:07:15	1	1	Firefox	23	Windows NT 6.1	1366x768	-1	1	Mozilla/5.0 (Windows NT 6.1; WOW64; rv:23.0) Gecko/20100101 Firefox/23.0	0	0	68.876	0	1	1003	1			2	7	1	2	0	1	2	5	0	2	5	1	12	1	5	3	5	4	6	2	3	1	13
R_8nP3G7iwNGch57D	Default Response Set	Anonymous			68.110.91.113	0	2013-09-16 17:44:51	2013-09-16 18:08:28	1	1	Firefox	23	Windows NT 6.1	1440x900	11.8.800	1	Mozilla/5.0 (Windows NT 6.1; WOW64; rv:23.0) Gecko/20100101 Firefox/23.0	0	0	33.785	0	1	1003	1			2	2	0	5	1	1	9	4	4	1	14	1	11	2	10	1	7	2	7	5	8	1	7
R_5zKxefgKO2MgTv7	Default Response Set	Anonymous			108.23.184.7	0	2013-09-16 17:58:49	2013-09-16 18:08:39	1	1	Chrome	29.0.1547.66	Windows NT 6.1	1920x1080	11.8.800	1	Mozilla/5.0 (Windows NT 6.1; WOW64) AppleWebKit/537.36 (KHTML, like Gecko) Chrome/29.0.1547.66 Safari/537.36	4.305	5.354	21.611	3	1	1003		1		6	1	8	2	5	2	5	3	10	1	0	7	8	1	0	3	0	2	4	1	1	1	0
R_0ImISyjsPKTBkmV	Default Response Set	Anonymous			108.52.119.188	0	2013-09-16 17:58:21	2013-09-16 18:08:57	1	1	Chrome	29.0.1547.66	Windows NT 6.2	1920x1080	11.8.800	1	Mozilla/5.0 (Windows NT 6.2; WOW64) AppleWebKit/537.36 (KHTML, like Gecko) Chrome/29.0.1547.66 Safari/537.36	0	0	14.361	0	1	1003			1	3	4	4	2	8	2	3	6	1	4	1	5	6	1	11	1	5	2	7	2	4	4	10
R_bjilporQE7v3j3D	Default Response Set	Anonymous			209.169.96.19	0	2013-09-16 18:00:52	2013-09-16 18:09:18	1	1	Chrome	29.0.1547.66	Windows NT 6.1	1920x1080	11.8.800	1	Mozilla/5.0 (Windows NT 6.1; WOW64) AppleWebKit/537.36 (KHTML, like Gecko) Chrome/29.0.1547.66 Safari/537.36	12.553	41.244	49.86	4	1	1003		1		3	2	6	2	12	1	3	3	15	1	4	2	14	1	8	1	11	1	10	3	5	4	1
R_a3DShxVqlhWit6d	Default Response Set	Anonymous			75.64.25.219	0	2013-09-16 18:06:24	2013-09-16 18:12:12	1	1	Chrome	29.0.1547.66	Windows NT 6.1	1366x768	11.8.800	1	Mozilla/5.0 (Windows NT 6.1; WOW64) AppleWebKit/537.36 (KHTML, like Gecko) Chrome/29.0.1547.66 Safari/537.36	0	0	26.717	0	1	1003		1		0	6	2	2	2	10	0	11	4	4	4	3	2	3	1	2	1	5	0	2	2	9	0
R_enAeVJbudAio0oR	Default Response Set	Anonymous			66.87.76.180	0	2013-09-16 18:00:47	2013-09-16 18:14:30	1	1	MSIE	8	Windows NT 5.1	1024x768	11.8.800.174	1	Mozilla/4.0 (compatible; MSIE 8.0; Windows NT 5.1; Trident/4.0; BTRS102876; Media Center PC 3.0; .NET CLR 1.0.3705; .NET CLR 2.0.50727; .NET CLR 3.0.4506.2152; .NET CLR 3.5.30729; AskTbORJ/5.15.15.36191; .NET4.0C)	0	0	68.373	0	1	1003			1	2	8	0	2	5	2	2	3	2	10	1	1	3	6	6	5	3	4	4	1	1	3	6
R_07g8bt0tfK0n5Gt	Default Response Set	Anonymous			70.119.187.26	0	2013-09-16 18:05:46	2013-09-16 18:16:29	1	1	Firefox	23	Windows NT 6.0	1440x900	11.8.800	0	Mozilla/5.0 (Windows NT 6.0; rv:23.0) Gecko/20100101 Firefox/23.0	0	0	91.155	0	1	1003	1			0	5	0	6	5	2	0	4	1	12	1	9	1	7	3	2	2	2	2	4	4	1	2
R_1BQbNQcFc73ym8t	Default Response Set	Anonymous			108.219.154.216	0	2013-09-16 17:48:01	2013-09-16 18:16:54	1	1	Chrome	29.0.1547.66	Windows NT 5.1	1024x768	11.8.800	1	Mozilla/5.0 (Windows NT 5.1) AppleWebKit/537.36 (KHTML, like Gecko) Chrome/29.0.1547.66 Safari/537.36	0	0	5.072	0	1	1003		1		12	1	4	1	2	2	5	3	8	2	18	2	15	2	11	1	3	2	7	1	0	4	3
R_3Ffc0o5eFyTKlwh	Default Response Set	Anonymous			97.80.126.254	0	2013-09-16 18:11:29	2013-09-16 18:22:33	1	1	Safari	5.0.6	Macintosh	1280x800	10.3.183	1	Mozilla/5.0 (Macintosh; Intel Mac OS X 10_5_8) AppleWebKit/534.50.2 (KHTML, like Gecko) Version/5.0.6 Safari/533.22.3	0	0	25.527	0	1	1003			1	4	4	6	1	11	3	4	7	4	5	11	2	13	1	9	1	15	1	10	1	2	4	12
R_8jp4RGiZhGhrGAd	Default Response Set	Anonymous			97.124.241.160	0	2013-09-16 18:13:55	2013-09-16 18:22:39	1	1	Firefox	23	Windows NT 6.1	1366x768	11.8.800	1	Mozilla/5.0 (Windows NT 6.1; WOW64; rv:23.0) Gecko/20100101 Firefox/23.0	0	0	14.457	0	1	1003		1		6	3	9	1	0	3	0	6	15	1	16	1	7	1	13	2	8	2	5	1	0	7	13
R_0ffBLrSzJOpsLlz	Default Response Set	Anonymous			107.201.0.223	0	2013-09-16 18:02:59	2013-09-16 18:22:51	1	1	Chrome	29.0.1547.66	Windows NT 6.0	1280x800	11.8.800	1	Mozilla/5.0 (Windows NT 6.0) AppleWebKit/537.36 (KHTML, like Gecko) Chrome/29.0.1547.66 Safari/537.36	0	0	823.87	0	1	1003			1	0	6	1	8	4	2	3	6	2	9	2	3	2	7	3	2	5	1	0	5	0	4	0
R_e9enG7kreoA40ND	Default Response Set	Anonymous			69.143.161.240	0	2013-09-16 18:21:13	2013-09-16 18:28:32	1	1	Firefox	23	Windows NT 6.1	1440x900	11.8.800	1	Mozilla/5.0 (Windows NT 6.1; WOW64; rv:23.0) Gecko/20100101 Firefox/23.0	0	0	12.32	0	1	1003		1		1	7	7	3	0	2	5	1	10	1	1	10	15	1	12	1	2	3	1	4	4	3	2
R_4HjsSIFmxYWRMb3	Default Response Set	Anonymous			24.13.123.10	0	2013-09-16 17:56:58	2013-09-16 18:29:01	1	1	Chrome	29.0.1547.66	Windows NT 6.2	1680x1050	11.8.800	1	Mozilla/5.0 (Windows NT 6.2; WOW64) AppleWebKit/537.36 (KHTML, like Gecko) Chrome/29.0.1547.66 Safari/537.36	40.404	48.34	48.75	5	1	1003		1		3	2	9	3	0	6	10	1	0	1	0	2	8	5	4	1	5	4	2	1	9	5	5
R_7QDNgO4xIfkG81T	Default Response Set	Anonymous			71.224.230.239	0	2013-09-16 18:26:24	2013-09-16 18:30:41	1	1	Chrome	29.0.1547.66	Windows NT 6.1	1920x1080	11.8.800	1	Mozilla/5.0 (Windows NT 6.1; WOW64) AppleWebKit/537.36 (KHTML, like Gecko) Chrome/29.0.1547.66 Safari/537.36	0	0	9.372	0	1	1003		1		3	5	2	3	4	4	3	6	3	3	4	3	2	1	7	1	6	4	1	4	5	2	6
R_8bSqNEhapiBwwT3	Default Response Set	Anonymous			71.169.122.243	0	2013-09-16 18:20:04	2013-09-16 18:31:10	1	1	Firefox	23	Windows NT 5.1	800x600	11.8.800	1	Mozilla/5.0 (Windows NT 5.1; rv:23.0) Gecko/20100101 Firefox/23.0	0	0	14.351	0	1	1003			1	0	2	1	3	10	2	0	1	6	7	6	5	6	9	6	3	2	2	8	1	15	1	2
R_aXnUPfrc7DSEVlH	Default Response Set	Anonymous			70.208.8.35	0	2013-09-16 18:21:02	2013-09-16 18:32:46	1	1	Chrome	29.0.1547.59	Linux	640x360	-1	1	Mozilla/5.0 (Linux; Android 4.1.2; DROID4 Build/9.8.2O-72_VZW-18) AppleWebKit/537.36 (KHTML, like Gecko) Chrome/29.0.1547.59 Mobile Safari/537.36	0	0	118.906	0	1	1003	1			4	1	2	2	3	3	2	16	2	8	1	7	1	2	1	5	0	3	4	2	3	5	3
R_9zTAjTld6S0ucrr	Default Response Set	Anonymous			50.23.115.111	0	2013-09-16 18:25:33	2013-09-16 18:34:46	1	1	Chrome	29.0.1547.66	Windows NT 6.1	1920x1080	11.8.800	1	Mozilla/5.0 (Windows NT 6.1; WOW64) AppleWebKit/537.36 (KHTML, like Gecko) Chrome/29.0.1547.66 Safari/537.36	9.462	13.264	27.204	3	1	1003			1	0	2	1	2	8	1	1	3	0	1	5	2	18	1	7	4	10	2	10	1	1	5	10
R_3pEpzOk8Uqq80sZ	Default Response Set	Anonymous			74.133.197.65	0	2013-09-16 18:32:55	2013-09-16 18:39:09	1	1	Chrome	29.0.1547.66	Windows NT 6.1	1366x768	11.8.800	1	Mozilla/5.0 (Windows NT 6.1; WOW64) AppleWebKit/537.36 (KHTML, like Gecko) Chrome/29.0.1547.66 Safari/537.36	0	0	31.316	0	1	1003	1			2	1	1	9	0	2	1	19	0	8	0	9	0	1	0	15	2	2	2	3	1	10	2
R_6W5eRtW73tpWMJv	Default Response Set	Anonymous			129.21.149.1	0	2013-09-16 18:25:43	2013-09-16 18:41:00	1	1	Firefox	23	Windows NT 6.2	1366x768	11.8.800	1	Mozilla/5.0 (Windows NT 6.2; WOW64; rv:23.0) Gecko/20100101 Firefox/23.0	0	0	17.987	0	1	1003		1		2	6	0	4	13	1	2	3	9	1	14	2	3	1	8	1	7	2	1	1	0	3	8
R_b1JkNk6ekU6r4TX	Default Response Set	Anonymous			75.136.7.82	0	2013-09-16 19:07:44	2013-09-16 19:20:23	1	1	MSIE	9	Windows NT 6.1	1366x768	11.8.800.174	1	Mozilla/5.0 (compatible; MSIE 9.0; Windows NT 6.1; WOW64; Trident/5.0; SLCC2; .NET CLR 2.0.50727; .NET CLR 3.5.30729; .NET CLR 3.0.30729; Media Center PC 6.0; .NET4.0C)	0	0	5.213	0	1	1003		1		3	4	6	1	4	2	2	1	2	5	5	4	1	5	3	5	5	5	0	1	5	1	0
R_6Y89jWfIhrcRVu5	Default Response Set	Anonymous			76.120.244.235	0	2013-09-16 19:16:45	2013-09-16 19:22:10	1	1	Chrome	29.0.1547.66	Windows NT 6.1	1680x1050	11.8.800	1	Mozilla/5.0 (Windows NT 6.1) AppleWebKit/537.36 (KHTML, like Gecko) Chrome/29.0.1547.66 Safari/537.36	0	0	6.656	0	1	1003			1	1	1	6	5	7	1	1	3	9	8	4	4	9	2	9	7	3	2	5	1	6	3	3
[truncated: 95 more columns]

## Sheet: Sanitized
ResponseID		Condition		car ignition system	VCR	quartz watch	speedometer	cylinder lock	zipper	piano	flush toilet	fireplace	solid-fuel rocket	35mm camera (single-lens reflex camera)	incinerator (waste-burning furnace)	LCD screen	cellular phone	greenhouse	flourescent light	sewing machine	can opener	water faucet	car gearbox	helicopter	self-winding watch	manual clutch	aqualung (scuba gear)	hydroelectric turbine	jet engine	car differential	snare (trap for catching small animals)	ball-point pen	spray-bottle	landline telephone	car battery	microchip	nuclear reactor	ethernet network	transistor	computer mouse	scanner (device for capturing images)	photocopier	television	electric motor	steam central heating				42 items
R_3n0UMXp9uwIzFZj	1	1		5	3	0	0	0	0	1	7	2	2	10	2	3	4	8	10	0	0	7	0	0	0	0	7	6	6	0	1	7	0	4	5	3	11	3	3	3	3	10	3	5	9				14 subjects
R_2rjExtchDFTSUyF	2	1		12	11	7	12	2	2	17	8	18	3	16	0	1	14	19	15	6	2	8	12	13	7	12	5	0	13	12	10	9	19	14	12	4	3	1	4	1	1	1	11	0	18
R_0k2PNuAk2KtbcvX	3	1		3	1	2	17	6	1	16	6	5	8	0	5	9	4	15	13	1	1	6	7	2	2	7	12	2	2	3	14	12	11	10	3	4	8	10	10	10	0	0	9	2	5
R_0ix8dWJjOKd7EI5	4	1		2	3	0	2	11	11	12	7	5	5	4	5	4	3	9	13	14	11	7	2	2	0	2	8	2	2	2	7	6	6	11	9	6	5	10	6	1	1	1	4	2	5
R_6gSwjcGwJ5bA3op	5	1		3	5	4	4	3	6	2	4	5	1	0	0	5	3	6	2	2	0	5	1	2	1	4	1	0	0	3	4	3	2	2	3	4	2	6	1	5	5	2	4	3	0
R_bqDCtjlmqJEvMsR	6	1		7	1	17	9	13	7	7	7	0	3	4	0	1	4	8	1	1	7	7	11	3	7	7	10	1	3	14	18	5	7	12	4	16	6	12	15	4	1	1	1	1	2
R_1AhN6sU2OUIzTFP	7	1		0	1	0	0	0	3	3	3	2	4	3	3	1	1	2	1	0	3	6	0	0	0	0	5	4	0	0	2	3	3	0	1	1	4	1	1	1	1	1	1	1	3
R_escygeQ6zfeUWSF	8	1		1	0	0	1	5	7	6	2	2	4	0	4	0	0	9	2	2	0	2	1	1	0	1	7	1	1	1	8	3	5	2	1	4	4	4	1	0	0	0	0	1	1
R_cFRBLc1dVsS04a9	9	1		2	0	6	4	4	4	1	1	2	2	3	2	0	0	8	2	4	1	1	4	1	4	1	7	2	2	5	4	7	7	9	2	0	2	0	0	0	0	0	9	2	2
R_bIcziTTv5gGUYPX	10	1		2	1	0	2	0	5	12	5	5	6	3	13	1	1	5	9	8	5	7	2	1	0	2	14	2	2	2	5	5	5	10	2	4	6	1	2	1	1	1	1	2	11
R_8nP3G7iwNGch57D	11	1		2	0	1	9	4	14	11	10	7	7	8	7	5	0	3	5	9	9	10	9	12	4	9	6	2	7	9	11	13	6	2	2	1	7	11	5	0	0	0	5	2	7
R_07g8bt0tfK0n5Gt	12	1		0	0	5	0	1	1	1	3	2	2	4	2	0	0	2	0	1	1	3	1	1	1	1	3	1	1	1	3	3	3	0	0	0	2	0	5	0	4	4	0	1	3
R_aXnUPfrc7DSEVlH	13	1		4	2	3	2	2	1	1	1	0	4	3	3	2	2	0	2	1	1	1	2	4	1	1	2	0	3	2	1	1	1	2	2	3	0	2	2	1	2	2	2	2	0
R_3pEpzOk8Uqq80sZ	14	1		2	1	0	1	0	0	0	0	2	2	1	2	1	1	0	1	0	0	0	0	0	0	1	0	1	1	1	0	0	0	1	1	1	3	1	1	1	1	1	1	1	2
R_eqvtJiw8c4ckQfj	15	2		10	4	9	13	8	8	4	3	12	7	11	2	4	1	2	2	8	8	3	1	1	9	1	12	2	1	5	0	14	3	1	2	6	2	6	5	1	11	11	4	1	5				17 subjects
R_80vDJNPypSEaGAl	16	2		6	0	12	0	4	4	2	1	3	10	0	1	5	9	11	5	11	8	7	6	10	12	6	13	3	3	6	4	0	7	9	3	6	3	9	6	6	0	0	5	3	3
R_8HCJh8hif3UHbuJ	17	2		1	7	2	9	15	14	16	4	8	6	0	4	7	5	12	13	16	14	10	9	6	2	9	18	3	1	9	19	17	10	5	1	11	3	5	11	17	0	0	7	1	8
R_6zhhwQUHbiccjqJ	18	2		3	5	2	3	3	1	1	0	0	2	5	0	5	5	0	2	0	0	0	3	4	1	3	2	3	4	3	1	1	1	5	3	5	2	5	3	5	5	5	5	3	2
R_7UPpMdbk1AHuu8Z	19	2		16	17	0	16	5	11	15	10	2	13	12	2	17	7	4	9	12	12	10	16	19	0	16	18	2	13	16	14	1	12	7	16	6	2	6	3	8	12	12	17	16	2
R_3ylrHWpPs3pMRSd	20	2		3	5	8	3	2	2	12	1	10	6	4	9	5	7	10	10	11	2	1	3	6	8	3	0	9	6	3	0	4	1	7	3	5	9	5	9	5	4	4	5	3	9
R_8GPlPQsHYZEkNvv	21	2		4	3	1	4	4	9	7	5	0	0	3	0	3	3	8	6	11	12	5	4	4	1	4	14	4	4	4	9	13	10	3	4	2	0	3	4	2	3	3	3	4	0
R_5zKxefgKO2MgTv7	22	2		6	8	5	5	10	0	8	0	0	4	1	0	7	2	3	7	1	11	0	6	6	5	6	0	3	6	6	3	1	0	2	4	9	3	2	2	6	1	1	7	6	3
R_bjilporQE7v3j3D	23	2		3	6	12	3	15	4	14	8	11	10	5	1	6	0	9	1	4	2	13	3	10	12	3	9	1	10	3	7	0	13	0	3	0	1	0	1	5	5	5	6	3	11
R_a3DShxVqlhWit6d	24	2		0	2	2	0	4	4	2	1	1	0	2	0	2	2	1	1	2	1	1	0	0	2	0	1	0	0	0	1	4	4	2	0	3	0	3	3	3	2	3	2	0	0
R_1BQbNQcFc73ym8t	25	2		12	4	2	5	8	18	15	11	3	7	0	3	9	17	14	9	16	18	1	5	15	2	5	11	10	7	6	8	0	1	17	6	13	14	13	2	19	0	0	4	12	10
R_8jp4RGiZhGhrGAd	26	2		6	9	0	0	15	16	7	13	8	5	0	13	2	1	4	10	12	6	4	6	5	0	6	11	3	5	6	14	0	4	1	5	5	3	6	6	6	0	0	2	5	8
R_e9enG7kreoA40ND	27	2		1	7	0	5	10	1	15	12	2	1	4	2	7	8	16	6	1	1	1	17	1	0	5	9	1	1	14	3	0	13	8	1	1	2	8	1	11	4	4	7	1	1
R_4HjsSIFmxYWRMb3	28	2		3	9	0	10	0	0	8	4	5	2	9	5	9	7	5	6	0	8	4	1	2	0	1	8	5	2	1	0	8	4	7	3	7	5	7	7	8	9	9	9	2	5
R_7QDNgO4xIfkG81T	29	2		3	2	4	3	3	4	2	7	6	1	5	6	2	2	6	6	0	1	7	3	1	4	3	7	1	1	3	8	4	7	2	3	3	1	5	3	5	5	5	2	3	6
R_6W5eRtW73tpWMJv	30	2		2	0	13	2	9	14	3	8	7	1	0	8	0	4	11	10	14	16	15	2	18	13	2	19	1	1	2	17	12	6	4	2	5	1	4	5	5	0	0	4	1	7
R_b1JkNk6ekU6r4TX	31	2		3	6	4	2	2	5	1	3	5	0	5	0	6	9	2	4	1	1	1	3	5	4	5	4	0	0	3	2	1	1	9	3	4	4	9	2	9	6	6	6	0	0
R_6ePlgCjUKgViVUN	32	3		1	0	3	1	1	3	3	4	4	4	0	4	0	0	4	3	3	3	4	1	1	3	1	3	4	1	1	2	3	3	0	1	0	4	0	1	0	0	0	0	1	4				19 subjects
R_blpMOHUKhYcLLmd	33	3		0	4	4	0	1	1	4	4	1	3	4	3	4	4	5	1	4	1	1	0	3	1	0	5	3	3	0	5	1	1	4	0	2	3	2	2	2	4	5	4	0	3
R_9yHApYTWZPxFmFT	34	3		1	4	3	1	1	3	4	4	4	2	0	2	0	3	5	4	4	4	4	1	5	3	1	3	2	2	1	3	0	4	0	1	2	2	0	2	0	0	0	4	1	4
R_5go5qZ12fuIRffL	35	3		6	1	5	6	4	5	3	3	3	7	2	3	1	2	7	4	3	4	3	6	7	5	6	5	6	7	6	4	4	4	2	6	0	3	0	6	0	0	0	1	6	3
R_4MlxqYxznxopWe1	36	3		0	5	6	0	0	8	8	7	8	4	10	8	5	11	2	2	8	8	7	0	1	6	0	9	1	4	0	2	8	2	8	0	3	4	3	0	3	3	3	5	1	8
R_1X5Lssx2spE2u1v	37	3		2	3	1	1	2	15	11	4	0	0	14	0	3	5	10	10	16	13	4	2	9	1	2	4	4	0	2	12	7	4	5	2	5	0	5	3	5	8	8	3	6	10
R_3WawsF5dNG3tCYZ	38	3		1	0	2	0	2	2	3	3	3	1	0	3	0	0	3	3	0	2	3	1	1	2	1	5	1	1	1	4	2	2	0	1	0	1	0	1	0	0	0	0	1	3
R_6Pbzn2gAIquaNp3	39	3		2	5	6	2	6	6	5	3	0	2	4	0	4	4	9	3	0	7	3	2	2	6	9	3	2	2	2	7	4	9	1	2	4	8	4	2	1	4	5	4	2	8
R_6usiUSdx8p1ADdj	40	3		5	6	0	5	4	4	4	3	4	2	0	3	1	1	4	6	0	4	3	5	5	4	5	0	2	2	5	4	0	4	0	5	1	2	1	5	1	6	6	1	5	3
R_0MObt9z3eKuakoR	41	3		2	0	1	2	2	1	4	3	4	6	4	8	0	0	3	1	3	3	3	2	6	1	2	5	8	6	2	7	1	1	3	2	0	8	0	0	0	0	0	0	2	8
R_0jDRMlWUvzcMp4F	42	3		4	5	5	4	2	2	7	7	7	0	6	7	1	5	7	7	8	2	7	4	0	5	4	9	0	0	4	3	2	2	5	4	1	0	1	5	1	1	1	5	0	7
R_bQxnqYSsnapGqFf	43	3		0	1	1	0	0	0	2	2	2	4	1	2	1	1	3	0	1	2	2	0	3	4	0	4	0	4	0	4	4	4	1	0	0	3	1	0	1	1	1	1	0	2
R_7aij5bzvDtDUA9n	44	3		0	7	3	0	7	3	2	7	3	4	2	5	1	3	4	5	3	7	3	0	4	3	0	2	4	4	0	2	3	7	1	0	1	4	1	1	1	1	1	1	0	5
R_0ImISyjsPKTBkmV	45	3		3	4	8	3	1	1	6	11	5	7	4	10	4	9	10	1	13	1	11	3	7	8	3	12	10	7	3	12	1	1	9	3	0	10	2	3	2	2	2	4	3	5
R_3Ffc0o5eFyTKlwh	46	3		4	6	11	4	4	11	13	9	15	10	2	12	6	0	12	7	5	5	9	4	10	11	4	8	12	10	4	5	16	14	0	4	2	12	3	0	3	2	2	6	10	1
R_0ffBLrSzJOpsLlz	47	3		0	1	4	3	2	2	2	3	5	0	0	0	1	1	6	1	0	2	3	3	7	4	2	3	0	3	0	2	2	2	1	1	1	0	1	0	2	1	1	1	3	0
R_8bSqNEhapiBwwT3	48	3		0	1	10	0	6	6	6	6	2	8	15	2	1	5	9	6	6	6	6	0	13	10	0	12	7	8	0	14	6	9	5	0	3	7	4	3	4	4	4	1	11	2
R_9zTAjTld6S0ucrr	49	3		0	1	8	1	0	5	18	7	10	10	1	10	1	6	13	8	7	5	9	8	10	8	15	11	7	10	0	2	3	4	6	16	12	17	6	12	3	1	1	14	7	13
R_6Y89jWfIhrcRVu5	50	3		1	6	7	1	9	4	9	9	3	5	6	3	6	6	8	4	9	9	9	1	5	7	1	4	8	5	1	4	9	9	9	1	0	8	2	0	1	2	2	6	1	3

## Sheet: Mechanism Distances
	car ignition system	VCR	quartz watch	speedometer	cylinder lock	zipper	piano	flush toilet	fireplace	solid-fuel rocket	35mm camera (single-lens reflex camera)	incinerator (waste-burning furnace)	LCD screen	cellular phone	greenhouse	flourescent light	sewing machine	can opener	water faucet	car gearbox	helicopter	self-winding watch	manual clutch	aqualung (scuba gear)	hydroelectric turbine	jet engine	car differential	snare (trap for catching small animals)	ball-point pen	spray-bottle	landline telephone	car battery	microchip	nuclear reactor	ethernet network	transistor	computer mouse	scanner (device for capturing images)	photocopier	television	electric motor	steam central heating
car ignition system	0	13	13	8	12	13	13	13	12	11	14	12	13	12	14	12	13	13	13	9	10	12	8	14	9	9	7	14	13	13	11	5	13	13	13	12	13	14	14	13	7	11
VCR	13	0	13	11	13	13	14	14	13	14	12	14	4	5	14	9	12	12	13	13	13	13	13	13	12	13	12	14	14	14	11	10	9	14	7	9	5	4	6	5	10	14
quartz watch	13	13	0	11	10	12	13	12	14	14	12	13	13	13	13	14	11	11	13	11	10	6	11	13	13	11	12	12	13	12	13	14	11	14	14	13	13	13	13	12	13	14
speedometer	8	11	11	0	10	12	14	13	14	14	13	14	11	11	14	11	10	12	14	5	10	11	5	13	10	9	5	12	14	13	10	8	11	14	11	10	12	12	12	10	9	13
cylinder lock	12	13	10	10	0	8	12	12	14	14	14	14	13	12	13	13	9	9	12	8	10	7	11	12	13	12	9	12	12	11	11	12	14	14	13	13	14	13	13	13	11	14
zipper	13	13	12	12	8	0	9	9	13	14	13	13	14	14	11	14	8	4	11	10	11	8	10	12	13	13	12	10	10	8	13	14	14	14	13	14	13	14	14	14	13	13
piano	13	14	13	14	12	9	0	9	14	14	13	13	14	14	13	13	10	8	10	12	10	10	10	13	13	13	13	10	11	9	13	14	14	13	13	14	13	14	13	14	13	13
flush toilet	13	14	12	13	12	9	9	0	12	14	13	13	14	14	12	13	11	8	3	13	12	11	10	11	14	14	14	8	8	8	13	14	13	14	14	14	13	14	14	13	14	12
fireplace	12	13	14	14	14	13	14	12	0	8	14	6	13	14	10	12	13	13	12	14	14	14	14	14	12	12	14	12	13	13	13	13	14	9	14	14	13	13	14	14	13	7
solid-fuel rocket	11	14	14	14	14	14	14	14	8	0	14	7	14	14	13	13	14	14	14	13	12	13	14	13	12	11	14	14	14	14	14	13	13	5	13	13	14	14	14	14	13	10
35mm camera (single-lens reflex camera)	14	12	12	13	14	13	13	13	14	14	0	11	11	11	14	12	14	11	14	14	14	13	13	14	12	11	13	14	13	13	13	12	12	14	13	13	11	10	9	11	13	12
incinerator (waste-burning furnace)	12	14	13	14	14	13	13	13	6	7	11	0	14	14	13	13	14	12	14	14	14	14	14	14	11	10	14	14	13	13	14	13	12	9	13	14	14	14	14	14	12	7
LCD screen	13	4	13	11	13	14	14	14	13	14	11	14	0	7	14	8	13	13	13	13	13	13	13	13	12	13	12	14	14	14	11	10	9	14	6	8	5	4	6	3	10	14
cellular phone	12	5	13	11	12	14	14	14	14	14	11	14	7	0	14	10	14	13	14	13	13	13	13	13	13	13	11	14	13	14	9	8	9	14	8	10	6	7	7	8	10	14
greenhouse	14	14	13	14	13	11	13	12	10	13	14	13	14	14	0	14	13	12	13	13	13	13	14	13	13	14	14	11	12	11	14	13	14	12	13	14	14	14	14	14	14	13
flourescent light	12	9	14	11	13	14	13	13	12	13	12	13	8	10	14	0	11	14	13	13	13	14	13	13	11	12	12	14	14	13	9	9	11	12	10	10	11	10	8	8	9	13
sewing machine	13	12	11	10	9	8	10	11	13	14	14	14	13	14	13	11	0	8	11	8	9	8	9	13	12	12	10	11	12	10	11	14	14	13	14	14	13	13	12	13	12	14
can opener	13	12	11	12	9	4	8	8	13	14	11	12	13	13	12	14	8	0	10	10	10	8	8	13	12	12	11	11	10	8	13	14	14	14	14	14	12	13	13	13	13	12
water faucet	13	13	13	14	12	11	10	3	12	14	14	14	13	14	13	13	11	10	0	13	12	11	11	11	14	14	14	10	10	10	13	14	14	14	14	14	12	13	14	14	14	13
car gearbox	9	13	11	5	8	10	12	13	14	13	14	14	13	13	13	13	8	10	13	0	8	8	5	11	10	9	5	12	13	12	12	10	14	14	13	10	14	13	13	13	9	13
helicopter	10	13	10	10	10	11	10	12	14	12	14	14	13	13	13	13	9	10	12	8	0	9	8	13	10	7	9	13	13	11	12	13	14	13	13	13	13	13	12	13	10	13
self-winding watch	12	13	6	11	7	8	10	11	14	13	13	14	13	13	13	14	8	8	11	8	9	0	9	12	12	11	11	11	12	10	13	14	14	14	14	13	12	13	13	13	12	14
manual clutch	8	13	11	5	11	10	10	10	14	14	13	14	13	13	14	13	9	8	11	5	8	9	0	14	9	8	5	12	13	11	12	10	12	14	13	11	12	13	13	12	9	13
aqualung (scuba gear)	14	13	13	13	12	12	13	11	14	13	14	14	13	13	13	13	13	13	11	11	13	12	14	0	14	14	13	12	9	10	13	13	14	14	13	12	14	13	13	13	13	13
hydroelectric turbine	9	12	13	10	13	13	13	14	12	12	12	11	12	13	13	11	12	12	14	10	10	12	9	14	0	5	9	14	14	14	12	9	13	11	13	11	13	12	12	12	4	10
jet engine	9	13	11	9	12	13	13	14	12	11	11	10	13	13	14	12	12	12	14	9	7	11	8	14	5	0	8	14	14	14	12	10	12	12	13	11	13	13	13	13	7	10
car differential	7	12	12	5	9	12	13	14	14	14	13	14	12	11	14	12	10	11	14	5	9	11	5	13	9	8	0	14	13	13	11	7	13	14	12	10	13	12	12	12	7	13
snare (trap for catching small animals)	14	14	12	12	12	10	10	8	12	14	14	14	14	14	11	14	11	11	10	12	13	11	12	12	14	14	14	0	10	10	14	14	13	14	13	14	13	14	14	13	14	13
ball-point pen	13	14	13	14	12	10	11	8	13	14	13	13	14	13	12	14	12	10	10	13	13	12	13	9	14	14	13	10	0	7	14	13	13	14	14	13	13	14	14	14	13	12
spray-bottle	13	14	12	13	11	8	9	8	13	14	13	13	14	14	11	13	10	8	10	12	11	10	11	10	14	14	13	10	7	0	13	14	13	13	14	13	13	14	13	14	14	12
landline telephone	11	11	13	10	11	13	13	13	13	14	13	14	11	9	14	9	11	13	13	12	12	13	12	13	12	12	11	14	14	13	0	10	12	13	9	11	11	12	11	10	11	14
car battery	5	10	14	8	12	14	14	14	13	13	12	13	10	8	13	9	14	14	14	10	13	14	10	13	9	10	7	14	13	14	10	0	11	13	10	9	10	11	11	10	5	12
microchip	13	9	11	11	14	14	14	13	14	13	12	12	9	9	14	11	14	14	14	14	14	14	12	14	13	12	13	13	13	13	12	11	0	13	8	8	9	10	11	9	12	14
nuclear reactor	13	14	14	14	14	14	13	14	9	5	14	9	14	14	12	12	13	14	14	14	13	14	14	14	11	12	14	14	14	13	13	13	13	0	13	14	14	14	13	14	13	10
ethernet network	13	7	14	11	13	13	13	14	14	13	13	13	6	8	13	10	14	14	14	13	13	14	13	13	13	13	12	13	14	14	9	10	8	13	0	8	6	7	8	8	11	14
transistor	12	9	13	10	13	14	14	14	14	13	13	14	8	10	14	10	14	14	14	10	13	13	11	12	11	11	10	14	13	13	11	9	8	14	8	0	9	9	10	9	9	13
computer mouse	13	5	13	12	14	13	13	13	13	14	11	14	5	6	14	11	13	12	12	14	13	12	12	14	13	13	13	13	13	13	11	10	9	14	6	9	0	4	6	8	12	14
scanner (device for capturing images)	14	4	13	12	13	14	14	14	13	14	10	14	4	7	14	10	13	13	13	13	13	13	13	13	12	13	12	14	14	14	12	11	10	14	7	9	4	0	2	7	10	14
photocopier	14	6	13	12	13	14	13	14	14	14	9	14	6	7	14	8	12	13	14	13	12	13	13	13	12	13	12	14	14	13	11	11	11	13	8	10	6	2	0	8	10	14
television	13	5	12	10	13	14	14	13	14	14	11	14	3	8	14	8	13	13	14	13	13	13	12	13	12	13	12	13	14	14	10	10	9	14	8	9	8	7	8	0	10	14
electric motor	7	10	13	9	11	13	13	14	13	13	13	12	10	10	14	9	12	13	14	9	10	12	9	13	4	7	7	14	13	14	11	5	12	13	11	9	12	10	10	10	0	12
steam central heating	11	14	14	13	14	13	13	12	7	10	12	7	14	14	13	13	14	12	13	13	13	14	13	13	10	10	13	13	12	12	14	12	14	10	14	13	14	14	14	14	12	0

## Sheet: Function Distances
	car ignition system	VCR	quartz watch	speedometer	cylinder lock	zipper	piano	flush toilet	fireplace	solid-fuel rocket	35mm camera (single-lens reflex camera)	incinerator (waste-burning furnace)	LCD screen	cellular phone	greenhouse	flourescent light	sewing machine	can opener	water faucet	car gearbox	helicopter	self-winding watch	manual clutch	aqualung (scuba gear)	hydroelectric turbine	jet engine	car differential	snare (trap for catching small animals)	ball-point pen	spray-bottle	landline telephone	car battery	microchip	nuclear reactor	ethernet network	transistor	computer mouse	scanner (device for capturing images)	photocopier	television	electric motor	steam central heating
car ignition system	0	17	17	9	14	16	17	16	17	15	17	16	17	17	17	17	16	15	16	5	13	17	6	17	13	12	5	17	17	17	17	5	14	16	16	11	14	17	17	17	6	15
VCR	17	0	16	16	17	17	13	17	17	17	11	17	4	13	17	17	16	17	17	17	17	16	17	17	17	17	17	17	16	17	13	17	15	17	14	17	15	10	11	4	17	17
quartz watch	17	16	0	15	16	15	16	17	17	16	15	17	16	16	17	15	15	17	17	17	17	1	17	15	17	17	17	16	14	17	16	17	16	15	17	16	17	15	16	16	17	16
speedometer	9	16	15	0	13	17	17	17	17	16	15	16	17	17	16	17	17	17	17	7	15	15	6	17	14	15	8	16	15	17	17	9	16	16	17	13	17	15	15	17	10	16
cylinder lock	14	17	16	13	0	12	17	17	17	17	17	17	17	17	16	17	15	15	17	14	16	16	14	17	15	16	14	13	16	16	17	14	16	17	17	13	17	17	17	17	14	17
zipper	16	17	15	17	12	0	16	16	15	16	16	16	17	17	17	17	12	12	15	17	15	14	16	16	16	16	17	13	14	14	17	16	16	17	17	16	17	17	17	17	16	16
piano	17	13	16	17	17	16	0	17	17	17	16	17	14	15	17	17	14	15	16	17	16	15	17	16	17	17	17	16	14	15	15	17	17	17	17	17	16	16	17	14	17	17
flush toilet	16	17	17	17	17	16	17	0	14	17	17	11	17	17	15	16	16	15	8	16	17	17	17	13	17	17	16	16	17	12	17	16	17	17	17	17	17	17	17	17	17	17
fireplace	17	17	17	17	17	15	17	14	0	16	16	9	17	17	12	14	16	15	14	17	16	17	16	14	14	16	17	16	17	16	17	16	17	12	17	17	17	17	17	17	16	8
solid-fuel rocket	15	17	16	16	17	16	17	17	16	0	17	14	17	17	17	16	16	15	16	16	8	17	16	16	12	6	16	17	17	17	17	13	15	12	17	16	17	17	17	17	11	12
35mm camera (single-lens reflex camera)	17	11	15	15	17	16	16	17	16	17	0	17	12	14	17	17	14	16	17	17	16	15	16	17	17	17	17	17	12	16	14	17	16	17	14	17	14	1	2	13	17	17
incinerator (waste-burning furnace)	16	17	17	16	17	16	17	11	9	14	17	0	17	17	13	14	16	16	15	16	16	17	16	16	10	15	16	17	17	16	17	15	17	9	17	15	17	17	17	17	15	10
LCD screen	17	4	16	17	17	17	14	17	17	17	12	17	0	13	17	14	16	17	17	17	17	16	17	17	17	17	17	17	17	17	13	17	15	17	14	17	15	11	12	2	17	17
cellular phone	17	13	16	17	17	17	15	17	17	17	14	17	13	0	17	17	16	17	17	16	16	16	16	17	17	16	17	17	16	17	0	17	14	17	7	15	14	14	15	12	16	17
greenhouse	17	17	17	16	16	17	17	15	12	17	17	13	17	17	0	13	15	15	14	17	17	17	17	15	14	17	17	14	17	16	17	16	17	13	17	16	17	17	17	17	17	14
flourescent light	17	17	15	17	17	17	17	16	14	16	17	14	14	17	13	0	17	16	16	17	17	16	17	14	15	17	17	16	17	17	17	16	16	13	17	16	17	17	17	15	17	15
sewing machine	16	16	15	17	15	12	14	16	16	16	14	16	16	16	15	17	0	12	14	17	16	15	17	17	16	16	17	16	15	15	16	16	16	17	17	16	17	14	15	16	16	16
can opener	15	17	17	17	15	12	15	15	15	15	16	16	17	17	15	16	12	0	13	16	15	17	16	15	15	15	16	16	15	15	17	16	16	16	16	15	15	16	16	17	16	16
water faucet	16	17	17	17	17	15	16	8	14	16	17	15	17	17	14	16	14	13	0	17	16	17	17	14	16	16	17	16	16	6	17	16	16	17	17	16	17	17	17	17	16	16
car gearbox	5	17	17	7	14	17	17	16	17	16	17	16	17	16	17	17	17	16	17	0	13	17	2	17	14	13	3	17	17	17	16	8	15	16	16	12	13	17	17	17	8	16
helicopter	13	17	17	15	16	15	16	17	16	8	16	16	17	16	17	17	16	15	16	13	0	17	12	17	13	6	14	17	17	17	16	13	15	15	17	15	15	17	17	17	10	15
self-winding watch	17	16	1	15	16	14	15	17	17	17	15	17	16	16	17	16	15	17	17	17	17	0	17	16	17	17	17	15	13	16	16	17	16	16	17	16	17	15	16	16	17	17
manual clutch	6	17	17	6	14	16	17	17	16	16	16	16	17	16	17	17	17	16	17	2	12	17	0	17	14	13	4	17	17	17	16	9	15	16	16	12	13	17	17	17	8	16
aqualung (scuba gear)	17	17	15	17	17	16	16	13	14	16	17	16	17	17	15	14	17	15	14	17	17	16	17	0	17	17	17	15	16	15	17	17	16	15	17	17	16	17	17	17	17	16
hydroelectric turbine	13	17	17	14	15	16	17	17	14	12	17	10	17	17	14	15	16	15	16	14	13	17	14	17	0	10	14	16	17	17	17	11	16	5	17	12	17	17	17	17	10	8
jet engine	12	17	17	15	16	16	17	17	16	6	17	15	17	16	17	17	16	15	16	13	6	17	13	17	10	0	14	17	17	17	16	11	15	13	17	15	15	17	17	17	6	13
car differential	5	17	17	8	14	17	17	16	17	16	17	16	17	17	17	17	17	16	17	3	14	17	4	17	14	14	0	17	17	17	17	7	15	16	16	11	14	17	17	17	9	15
snare (trap for catching small animals)	17	17	16	16	13	13	16	16	16	17	17	17	17	17	14	16	16	16	16	17	17	15	17	15	16	17	17	0	16	16	17	17	17	16	17	16	17	17	17	17	17	16
ball-point pen	17	16	14	15	16	14	14	17	17	17	12	17	17	16	17	17	15	15	16	17	17	13	17	16	17	17	17	16	0	14	16	17	16	17	16	17	15	12	12	17	17	17
spray-bottle	17	17	17	17	16	14	15	12	16	17	16	16	17	17	16	17	15	15	6	17	17	16	17	15	17	17	17	16	14	0	17	17	17	17	17	17	17	16	16	17	17	17
landline telephone	17	13	16	17	17	17	15	17	17	17	14	17	13	0	17	17	16	17	17	16	16	16	16	17	17	16	17	17	16	17	0	17	14	17	7	15	14	14	15	12	16	17
car battery	5	17	17	9	14	16	17	16	16	13	17	15	17	17	16	16	16	16	16	8	13	17	9	17	11	11	7	17	17	17	17	0	14	14	17	13	17	17	17	17	6	14
microchip	14	15	16	16	16	16	17	17	17	15	16	17	15	14	17	16	16	16	16	15	15	16	15	16	16	15	15	17	16	17	14	14	0	16	9	10	11	16	15	15	14	16
nuclear reactor	16	17	15	16	17	17	17	17	12	12	17	9	17	17	13	13	17	16	17	16	15	16	16	15	5	13	16	16	17	17	17	14	16	0	17	15	17	17	17	17	14	9
ethernet network	16	14	17	17	17	17	17	17	17	17	14	17	14	7	17	17	17	16	17	16	17	17	16	17	17	17	16	17	16	17	7	17	9	17	0	13	11	14	13	13	17	17
transistor	11	17	16	13	13	16	17	17	17	16	17	15	17	15	16	16	16	15	16	12	15	16	12	17	12	15	11	16	17	17	15	13	10	15	13	0	13	17	16	17	13	14
computer mouse	14	15	17	17	17	17	16	17	17	17	14	17	15	14	17	17	17	15	17	13	15	17	13	16	17	15	14	17	15	17	14	17	11	17	11	13	0	14	13	15	15	17
scanner (device for capturing images)	17	10	15	15	17	17	16	17	17	17	1	17	11	14	17	17	14	16	17	17	17	15	17	17	17	17	17	17	12	16	14	17	16	17	14	17	14	0	1	12	17	17
photocopier	17	11	16	15	17	17	17	17	17	17	2	17	12	15	17	17	15	16	17	17	17	16	17	17	17	17	17	17	12	16	15	17	15	17	13	16	13	1	0	13	17	17
television	17	4	16	17	17	17	14	17	17	17	13	17	2	12	17	15	16	17	17	17	17	16	17	17	17	17	17	17	17	17	12	17	15	17	13	17	15	12	13	0	17	17
electric motor	6	17	17	10	14	16	17	17	16	11	17	15	17	16	17	17	16	16	16	8	10	17	8	17	10	6	9	17	17	17	16	6	14	14	17	13	15	17	17	17	0	13
steam central heating	15	17	16	16	17	16	17	17	8	12	17	10	17	17	14	15	16	16	16	16	15	17	16	16	8	13	15	16	17	17	17	14	16	9	17	14	17	17	17	17	13	0

## Sheet: Control Distances
	car ignition system	VCR	quartz watch	speedometer	cylinder lock	zipper	piano	flush toilet	fireplace	solid-fuel rocket	35mm camera (single-lens reflex camera)	incinerator (waste-burning furnace)	LCD screen	cellular phone	greenhouse	flourescent light	sewing machine	can opener	water faucet	car gearbox	helicopter	self-winding watch	manual clutch	aqualung (scuba gear)	hydroelectric turbine	jet engine	car differential	snare (trap for catching small animals)	ball-point pen	spray-bottle	landline telephone	car battery	microchip	nuclear reactor	ethernet network	transistor	computer mouse	scanner (device for capturing images)	photocopier	television	electric motor	steam central heating
car ignition system	0	19	19	4	11	18	19	19	19	16	18	18	19	19	19	18	18	19	19	2	15	19	3	19	14	16	0	19	19	19	19	2	18	17	19	10	18	19	19	19	7	18
VCR	19	0	16	17	18	19	16	16	18	19	12	19	5	11	19	16	15	17	18	19	19	18	19	19	19	19	19	19	19	17	13	18	15	19	14	16	15	11	11	4	19	18
quartz watch	19	16	0	18	17	11	17	18	18	19	16	19	17	14	19	16	14	17	18	18	19	3	19	15	19	19	19	18	14	16	15	19	19	19	18	18	18	17	18	16	19	19
speedometer	4	17	18	0	13	18	19	18	19	18	17	19	17	18	19	18	18	19	18	3	16	18	5	18	16	16	4	19	19	19	18	4	17	19	18	12	17	17	17	18	7	19
cylinder lock	11	18	17	13	0	10	15	16	17	19	19	19	19	19	18	14	17	9	16	12	18	15	11	19	18	18	11	16	11	10	18	12	18	19	19	16	18	19	19	19	15	19
zipper	18	19	11	18	10	0	14	18	15	19	19	18	19	17	18	12	15	9	16	18	19	9	17	15	18	19	18	15	9	11	18	18	18	19	19	18	18	19	19	19	18	18
piano	19	16	17	19	15	14	0	11	11	19	16	14	18	18	16	14	12	11	12	19	19	17	18	17	19	19	19	16	14	14	16	19	19	18	19	19	18	18	18	17	19	13
flush toilet	19	16	18	18	16	18	11	0	13	18	18	13	18	18	15	14	12	13	3	18	19	19	19	16	16	18	19	19	17	15	16	19	19	17	19	19	19	18	19	17	17	12
fireplace	19	18	18	19	17	15	11	13	0	16	18	8	19	18	15	15	14	14	11	19	18	16	19	19	18	17	19	18	16	16	18	19	19	16	19	19	19	19	19	18	19	9
solid-fuel rocket	16	19	19	18	19	19	19	18	16	0	18	13	19	19	16	19	18	19	18	17	8	18	18	18	10	2	16	18	18	18	19	17	18	9	19	15	19	19	19	19	15	16
35mm camera (single-lens reflex camera)	18	12	16	17	19	19	16	18	18	18	0	18	10	12	19	19	14	19	19	19	19	19	19	17	18	19	18	18	16	19	12	19	15	18	14	18	15	11	13	12	19	18
incinerator (waste-burning furnace)	18	19	19	19	19	18	14	13	8	13	18	0	19	19	14	16	15	17	13	19	17	19	19	19	12	15	18	19	18	19	18	19	18	10	19	17	19	19	19	19	19	6
LCD screen	19	5	17	17	19	19	18	18	19	19	10	19	0	10	19	18	16	19	19	19	19	19	19	19	19	19	19	19	17	19	12	18	11	19	9	16	11	8	10	3	19	19
cellular phone	19	11	14	18	19	17	18	18	18	19	12	19	10	0	19	18	15	19	18	19	19	16	19	18	19	19	19	18	17	19	7	18	12	19	10	16	13	12	14	9	19	19
greenhouse	19	19	19	19	18	18	16	15	15	16	19	14	19	19	0	15	18	17	15	19	15	18	18	18	14	17	19	16	19	15	18	19	19	13	19	19	19	19	18	19	19	14
flourescent light	18	16	16	18	14	12	14	14	15	19	19	16	18	18	15	0	16	13	13	17	19	15	18	16	18	19	18	16	13	12	18	17	17	19	18	18	19	17	17	17	18	14
sewing machine	18	15	14	18	17	15	12	12	14	18	14	15	16	15	18	16	0	12	13	19	19	17	19	17	17	19	18	18	13	16	12	19	18	17	17	18	17	16	17	15	18	15
can opener	19	17	17	19	9	9	11	13	14	19	19	17	19	19	17	13	12	0	13	19	19	15	18	18	19	19	19	14	9	8	16	19	19	19	19	19	18	19	19	18	19	16
water faucet	19	18	18	18	16	16	12	3	11	18	19	13	19	18	15	13	13	13	0	18	19	17	19	16	17	18	19	19	15	15	17	19	19	17	19	19	19	19	19	18	18	12
car gearbox	2	19	18	3	12	18	19	18	19	17	19	19	19	19	19	17	19	19	18	0	15	18	3	18	15	15	2	19	19	19	19	2	18	18	19	11	18	19	19	19	6	19
helicopter	15	19	19	16	18	19	19	19	18	8	19	17	19	19	15	19	19	19	19	15	0	19	16	19	13	7	15	19	19	19	19	15	19	14	19	15	19	19	19	19	12	18
self-winding watch	19	18	3	18	15	9	17	19	16	18	19	19	19	16	18	15	17	15	17	18	19	0	19	15	19	18	19	16	13	13	18	19	19	19	19	18	19	19	19	18	19	19
manual clutch	3	19	19	5	11	17	18	19	19	18	19	19	19	19	18	18	19	18	19	3	16	19	0	19	16	17	3	18	18	17	19	3	18	18	19	12	17	19	19	19	8	19
aqualung (scuba gear)	19	19	15	18	19	15	17	16	19	18	17	19	19	18	18	16	17	18	16	18	19	15	19	0	18	17	19	13	16	16	18	19	19	19	19	19	19	19	18	19	18	19
hydroelectric turbine	14	19	19	16	18	18	19	16	18	10	18	12	19	19	14	18	17	19	17	15	13	19	16	18	0	12	14	19	19	18	19	15	17	6	19	13	19	19	19	19	12	15
jet engine	16	19	19	16	18	19	19	18	17	2	19	15	19	19	17	19	19	19	18	15	7	18	17	17	12	0	16	18	18	18	19	16	18	11	19	15	19	19	19	19	13	18
car differential	0	19	19	4	11	18	19	19	19	16	18	18	19	19	19	18	18	19	19	2	15	19	3	19	14	16	0	19	19	19	19	2	18	17	19	10	18	19	19	19	7	18
snare (trap for catching small animals)	19	19	18	19	16	15	16	19	18	18	18	19	19	18	16	16	18	14	19	19	19	16	18	13	19	18	19	0	16	14	19	19	19	19	19	19	18	19	18	19	19	19
ball-point pen	19	19	14	19	11	9	14	17	16	18	16	18	17	17	19	13	13	9	15	19	19	13	18	16	19	18	19	16	0	9	15	19	18	19	17	19	16	17	18	18	19	18
spray-bottle	19	17	16	19	10	11	14	15	16	18	19	19	19	19	15	12	16	8	15	19	19	13	17	16	18	18	19	14	9	0	18	19	19	19	19	19	18	19	19	18	19	18
landline telephone	19	13	15	18	18	18	16	16	18	19	12	18	12	7	18	18	12	16	17	19	19	18	19	18	19	19	19	19	15	18	0	18	14	19	11	16	12	12	13	12	19	18
car battery	2	18	19	4	12	18	19	19	19	17	19	19	18	18	19	17	19	19	19	2	15	19	3	19	15	16	2	19	19	19	18	0	17	18	18	11	18	18	18	18	7	19
microchip	18	15	19	17	18	18	19	19	19	18	15	18	11	12	19	17	18	19	19	18	19	19	18	19	17	18	18	19	18	19	14	17	0	18	7	11	9	9	10	12	18	19
nuclear reactor	17	19	19	19	19	19	18	17	16	9	18	10	19	19	13	19	17	19	17	18	14	19	18	19	6	11	17	19	19	19	19	18	18	0	19	16	19	19	19	19	17	13
ethernet network	19	14	18	18	19	19	19	19	19	19	14	19	9	10	19	18	17	19	19	19	19	19	19	19	19	19	19	19	17	19	11	18	7	19	0	16	4	5	6	11	19	19
transistor	10	16	18	12	16	18	19	19	19	15	18	17	16	16	19	18	18	19	19	11	15	18	12	19	13	15	10	19	19	19	16	11	11	16	16	0	16	17	17	15	12	18
computer mouse	18	15	18	17	18	18	18	19	19	19	15	19	11	13	19	19	17	18	19	18	19	19	17	19	19	19	18	18	16	18	12	18	9	19	4	16	0	8	8	13	18	19
scanner (device for capturing images)	19	11	17	17	19	19	18	18	19	19	11	19	8	12	19	17	16	19	19	19	19	19	19	19	19	19	19	19	17	19	12	18	9	19	5	17	8	0	2	11	19	19
photocopier	19	11	18	17	19	19	18	19	19	19	13	19	10	14	18	17	17	19	19	19	19	19	19	18	19	19	19	18	18	19	13	18	10	19	6	17	8	2	0	13	19	19
television	19	4	16	18	19	19	17	17	18	19	12	19	3	9	19	17	15	18	18	19	19	18	19	19	19	19	19	19	18	18	12	18	12	19	11	15	13	11	13	0	19	18
electric motor	7	19	19	7	15	18	19	17	19	15	19	19	19	19	19	18	18	19	18	6	12	19	8	18	12	13	7	19	19	19	19	7	18	17	19	12	18	19	19	19	0	19
steam central heating	18	18	19	19	19	18	13	12	9	16	18	6	19	19	14	14	15	16	12	19	18	19	19	19	15	18	18	19	18	18	18	19	19	13	19	18	19	19	19	18	19	0
