# Supplementary material for: Causal reasoning without mechanism
Source: PLoS One. 2022 May 13;17(5):e0268219. doi: 10.1371/journal.pone.0268219 (PMC9106179; doi:10.1371/journal.pone.0268219)
Supplement: S1 Data — (ZIP) [file pone.0268219.s003.zip › data/Study 4a_Norming (just causes) for Causal Attribution.xlsx]

## Sheet: Raw
ï»¿V1	V2	V3	V4	V5	V6	V7	V8	V9	V10	Consent	Browser_1_TEXT	Browser_2_TEXT	Browser_3_TEXT	Browser_4_TEXT	Browser_5_TEXT	Browser_6_TEXT	Browser_7_TEXT	Q79	Q76_1	Q76_2	Q76_3	Q76_4	Q76_5	Q76_6	Q76_7	Q76_8	Q76_9	Q76_10	Q76_11	Q76_12	Q76_13	Q76_14	Q76_15	Q76_16	Q76_17	Q76_18	Q76_19	Q76_20	Q76_21	Q76_22	Q76_23	Q76_24	Q76_25	Q76_26	Q76_27	Q76_28	Q76_29	Q76_30	Q76_31
ResponseID	ResponseSet	Name	ExternalDataReference	EmailAddress	IPAddress	Status	StartDate	EndDate	Finished	Consent Form	Browser Meta Info-Browser	Browser Meta Info-Version	Browser Meta Info-Operating System	Browser Meta Info-Screen Resolution	Browser Meta Info-Flash Version	Browser Meta Info-Java Support	Browser Meta Info-User Agent	IMPORTANT - MUST READ / / Â / Thank you for participating! Please answer the following questions. Read al...	Please indicate the percentage for how likely you think each event below is to have occurred. For ex...-A random person suffered physical trauma after being involved in a head-on car accident.	Please indicate the percentage for how likely you think each event below is to have occurred. For ex...-A random person suffered from a blood disease.	Please indicate the percentage for how likely you think each event below is to have occurred. For ex...-A random person used the wrong king of wax when waxing their car.	Please indicate the percentage for how likely you think each event below is to have occurred. For ex...-A random person used the wrong waxing motion when waxing their car.	Please indicate the percentage for how likely you think each event below is to have occurred. For ex...-A random person spilled bleach on their sweater.	Please indicate the percentage for how likely you think each event below is to have occurred. For ex...-A random person's sweater got caught on their belt's fastener.	Please indicate the percentage for how likely you think each event below is to have occurred. For ex...-A random coal-burning plant operated near a statue.	Please indicate the percentage for how likely you think each event below is to have occurred. For ex...-A random dam operated near a statue.	Please indicate the percentage for how likely you think each event below is to have occurred. For ex...-A random super absorbent diaper contains lots of tiny pores that suck up liquid.	Please indicate the percentage for how likely you think each event below is to have occurred. For ex...-A random super absorbent diaper contains chemicals that react with liquid to transform the liquid.	Please indicate the percentage for how likely you think each event below is to have occurred. For ex...-A random person shook their quartz wristwatch violently.	Please indicate the percentage for how likely you think each event below is to have occurred. For ex...-A loudspeaker played music near where a random person left their wristwatch.	Please indicate the percentage for how likely you think each event below is to have occurred. For ex...-A random person's laptop was kept in a very dusty room.	Please indicate the percentage for how likely you think each event below is to have occurred. For ex...-A random person's wireless network cut off while streaming a movie.	Please indicate the percentage for how likely you think each event below is to have occurred. For ex...-The rotor inside a random fan broke.	Please indicate the percentage for how likely you think each event below is to have occurred. For ex...-The power source feeding a random fan broke.	Please indicate the percentage for how likely you think each event below is to have occurred. For ex...-A random person rubbed their hands together under running water when cleaning their hands.	Please indicate the percentage for how likely you think each event below is to have occurred. For ex...-A random person submerged and left their hands in soapy water before rinsing them off when cleaning their hands.	Please indicate the percentage for how likely you think each event below is to have occurred. For ex...-A couple of random pieces of wood were finely sanded.	Please indicate the percentage for how likely you think each event below is to have occurred. For ex...-A couple of random pieces of wood were chemically-treated for weather.	Please indicate the percentage for how likely you think each event below is to have occurred. For ex...-A random fireplace was lit with a wool sweater nearby.	Please indicate the percentage for how likely you think each event below is to have occurred. For ex...-A random person plugged their air conditioner into an extension cord.	Please indicate the percentage for how likely you think each event below is to have occurred. For ex...-A random bottle of sodium chloride spilled into a mixture, which then sat overnight.	Please indicate the percentage for how likely you think each event below is to have occurred. For ex...-A live electrical contact came into contact with a random hammer.	Please indicate the percentage for how likely you think each event below is to have occurred. For ex...-A random person drank a gallon of tomato juice before tanning.	Please indicate the percentage for how likely you think each event below is to have occurred. For ex...-A random person wore dark sunglasses to block the sun while tanning.	Please indicate the percentage for how likely you think each event below is to have occurred. For ex...-A random person phone's vibrated during incoming calls.	Please indicate the percentage for how likely you think each event below is to have occurred. For ex...-A random person phone's battery never fully drained.	Please indicate the percentage for how likely you think each event below is to have occurred. For ex...-A random car was in an accident.	Please indicate the percentage for how likely you think each event below is to have occurred. For ex...-A random car's battery short-circuited.	Please indicate the percentage for how likely you think each event below is to have occurred. For ex...-A random person accidentally smeared toothpaste on their CD.
R_09zcG7kbd59LVt3	Default Response Set	Anonymous			108.228.93.53	0	2013-09-03 17:46:34	2013-09-03 17:51:20	1	1	Chrome	29.0.1547.62	Windows NT 6.0	1366x768	11.8.800	1	Mozilla/5.0 (Windows NT 6.0) AppleWebKit/537.36 (KHTML, like Gecko) Chrome/29.0.1547.62 Safari/537.36	1
R_88pWWDSnYbInR4N	Default Response Set	Anonymous			71.150.250.155	0	2013-09-03 17:46:03	2013-09-03 17:52:00	1	1	Chrome	29.0.1547.62	Windows NT 6.0	1280x800	11.8.800	1	Mozilla/5.0 (Windows NT 6.0) AppleWebKit/537.36 (KHTML, like Gecko) Chrome/29.0.1547.62 Safari/537.36	1	100	90	80	0	50	30	10	10	100	100	50	50	100	100	20	100	100	50	70	60	0	50	30	20	0	90	100	10	90	100	30
R_9H1ybeOlIcEFhnn	Default Response Set	Anonymous			71.90.200.217	0	2013-09-03 17:47:16	2013-09-03 17:53:00	1	1	Safari	4.1.3	Intel Mac OS X 10_4_11	1024x768	10.3.183	1	Mozilla/5.0 (Macintosh; U; Intel Mac OS X 10_4_11; en) AppleWebKit/533.19.4 (KHTML, like Gecko) Version/4.1.3 Safari/533.19.4	1
R_9XIUXnWZVcaBJE9	Default Response Set	Anonymous			174.131.223.2	0	2013-09-03 17:56:32	2013-09-03 18:06:36	1	1	Chrome	29.0.1547.62	Windows NT 5.1	1024x768	11.8.800	1	Mozilla/5.0 (Windows NT 5.1) AppleWebKit/537.36 (KHTML, like Gecko) Chrome/29.0.1547.62 Safari/537.36	1	100	59	57	86	59	71	76	68	50	62	100	100	80	100	48	51	100	79	3	100	48	74	49	38	0	100	85	7	100	60	30
R_8Aku11WshPVEfrL	Default Response Set	Anonymous			172.15.142.106	0	2013-09-03 18:38:32	2013-09-03 18:43:13	1	1	Firefox	20	Windows NT 6.1	1366x768	11.8.800	1	Mozilla/5.0 (Windows NT 6.1; WOW64; rv:20.0) Gecko/20100101 Firefox/20.0	1
R_0uq3Mt6l8hq5oNf	Default Response Set	Anonymous			173.55.221.230	0	2013-09-03 18:50:31	2013-09-03 18:54:28	1	1	Firefox	23	Linux i686	1440x900	11.2.202	0	Mozilla/5.0 (X11; Linux i686; rv:23.0) Gecko/20100101 Firefox/23.0	1	60	10	12	2	9	3	0	0	0	81	0	0	20	37	1	0	6	7	0	0	0	3	0	0	0	92	92	29	49	7	0
R_b1sVoq1LLaEc3ZP	Default Response Set	Anonymous			170.190.43.12	0	2013-09-03 19:29:13	2013-09-03 19:33:31	1	1	Chrome	29.0.1547.62	Windows NT 5.1	1024x768	11.8.800	1	Mozilla/5.0 (Windows NT 5.1) AppleWebKit/537.36 (KHTML, like Gecko) Chrome/29.0.1547.62 Safari/537.36	1	100	100	100	100	100	100	100	100	100	100	100	100	100	100	100	100	100	100	100	100	100	100	30	50	75	100	100	20	100	100	100
R_8itSUygfx52lCAZ	Default Response Set	Anonymous			24.21.119.73	0	2013-09-03 22:29:56	2013-09-03 22:31:52	1	1	Firefox	23	Windows NT 6.1	1366x768	11.8.800	0	Mozilla/5.0 (Windows NT 6.1; WOW64; rv:23.0) Gecko/20100101 Firefox/23.0	1
R_1U3dXsOo1v6kl2R	Default Response Set	Anonymous			75.140.156.152	0	2013-09-03 23:23:31	2013-09-03 23:26:52	1	1	Firefox	23	Windows NT 6.1	1920x1080	11.8.800	1	Mozilla/5.0 (Windows NT 6.1; WOW64; rv:23.0) Gecko/20100101 Firefox/23.0	1
R_dgkWo2rlr9dckdv	Default Response Set	Anonymous			75.175.15.222	0	2013-09-04 00:22:10	2013-09-04 00:26:13	1	1	Chrome	29.0.1547.62	Windows NT 6.2	1366x768	11.8.800	1	Mozilla/5.0 (Windows NT 6.2; WOW64) AppleWebKit/537.36 (KHTML, like Gecko) Chrome/29.0.1547.62 Safari/537.36	1	100	100	100	100	100	100	100	100	100	100	100	100	100	100	100	100	100	100	100	100	100	100	100	100	50	100	100	100	100	100	50
R_0kMc5z4TjMJNCoR	Default Response Set	Anonymous			50.143.63.53	0	2013-09-04 00:24:31	2013-09-04 00:35:36	1	1	MSIE	8	Windows NT 5.1	1024x614	11.8.800.94	1	Mozilla/4.0 (compatible; MSIE 8.0; Windows NT 5.1; Trident/4.0; BTRS99891; GTB7.5; .NET4.0C; .NET4.0E; BRI/1; .NET CLR 2.0.50727; .NET CLR 3.0.4506.2152; .NET CLR 3.5.30729; BRI/2)	1
R_3pURhyfatSQsPel	Default Response Set	Anonymous			69.23.142.11	0	2013-09-04 01:29:41	2013-09-04 01:35:01	1	1	Firefox	23	Windows NT 5.1	1024x768	11.8.800	1	Mozilla/5.0 (Windows NT 5.1; rv:23.0) Gecko/20100101 Firefox/23.0	1
R_0OCHPoxTp0Ue6Kp	Default Response Set	Anonymous			174.134.190.222	0	2013-09-04 01:39:18	2013-09-04 01:43:34	1	1	Chrome	29.0.1547.62	Windows NT 6.2	1600x900	11.8.800	1	Mozilla/5.0 (Windows NT 6.2; WOW64) AppleWebKit/537.36 (KHTML, like Gecko) Chrome/29.0.1547.62 Safari/537.36	1	63	28	8	11	40	8	10	19	100	80	5	10	43	39	7	9	82	100	62	61	4	20	6	7	6	38	84	60	80	4	6
R_em8n4AKT7ViCShv	Default Response Set	Anonymous			97.80.243.192	0	2013-09-04 02:49:37	2013-09-04 02:52:43	1	1	Firefox	22	Windows NT 6.1	1366x768	11.8.800	1	Mozilla/5.0 (Windows NT 6.1; WOW64; rv:22.0) Gecko/20100101 Firefox/22.0	1
R_1CjAmKAt1w6CCzz	Default Response Set	Anonymous			68.227.231.102	0	2013-09-04 03:57:54	2013-09-04 04:02:02	1	1	MSIE	10	Windows NT 6.1	1366x768	11.8.800.94	1	Mozilla/5.0 (compatible; MSIE 10.0; Windows NT 6.1; WOW64; Trident/6.0; SLCC2; .NET CLR 2.0.50727; .NET CLR 3.5.30729; .NET CLR 3.0.30729; Media Center PC 6.0; .NET4.0C; InfoPath.2; AskTbMP3R7/5.12.2.16749)	1	100	100	100	100	100	100	7	8	100	9	100	100	100	100	100	100	100	8	100	100	9	100	100	100	9	100	100	100	100	100	2
R_3wnOXyYRRcpTGCN	Default Response Set	Anonymous			68.7.232.48	0	2013-09-04 05:02:20	2013-09-04 05:06:45	1	1	Firefox	23	Windows NT 6.1	1536x864	11.8.800	0	Mozilla/5.0 (Windows NT 6.1; WOW64; rv:23.0) Gecko/20100101 Firefox/23.0	1
R_39LHX0DQsK17C1T	Default Response Set	Anonymous			70.198.5.148	0	2013-09-04 07:24:08	2013-09-04 07:29:18	1	1	Chrome	29.0.1547.62	Windows NT 6.1	1366x768	11.8.800	1	Mozilla/5.0 (Windows NT 6.1; WOW64) AppleWebKit/537.36 (KHTML, like Gecko) Chrome/29.0.1547.62 Safari/537.36	1	100	100	59	74	98	86	45	99	100	50	77	65	100	100	76	41	100	100	100	100	3	75	92	93	20	100	100	85	100	70	82
R_7NVVitFh1f7P7yl	Default Response Set	Anonymous			184.21.79.153	0	2013-09-04 07:43:02	2013-09-04 07:47:10	1	1	Firefox	23	Ubuntu	1366x768	11.2.202	1	Mozilla/5.0 (X11; Ubuntu; Linux i686; rv:23.0) Gecko/20100101 Firefox/23.0	1	100	100	100	100	100	94	70	60	91	81	100	80	100	100	100	100	100	100	100	100	91	100	10	71	30	100	100	99	100	100	10
R_enRYk06X2VW803H	Default Response Set	Anonymous			182.180.105.243	0	2013-09-04 09:10:35	2013-09-04 09:15:28	1	1	Chrome	29.0.1547.62	Windows NT 6.1	1366x768	11.8.800	1	Mozilla/5.0 (Windows NT 6.1; WOW64) AppleWebKit/537.36 (KHTML, like Gecko) Chrome/29.0.1547.62 Safari/537.36	1
R_0kXPw9lrk7xSJqB	Default Response Set	Anonymous			108.85.33.139	0	2013-09-04 09:11:34	2013-09-04 09:16:37	1	1	Firefox	23	Windows NT 6.1	1366x768	11.8.800	1	Mozilla/5.0 (Windows NT 6.1; WOW64; rv:23.0) Gecko/20100101 Firefox/23.0	1	100	92	99	100	76	89	100	100	47	31	79	79	67	100	67	100	100	75	100	100	66	100	39	18	20	100	80	69	100	100	42
R_1EXoWLTfDwtAGvb	Default Response Set	Anonymous			72.10.210.85	0	2013-09-04 10:14:37	2013-09-04 10:19:42	1	1	Firefox	23	Windows NT 6.1	1600x900	11.8.800	0	Mozilla/5.0 (Windows NT 6.1; rv:23.0) Gecko/20100101 Firefox/23.0	1
R_eOMbIHf3HuYXQgd	Default Response Set	Anonymous			173.3.74.171	0	2013-09-04 11:47:17	2013-09-04 11:48:51	1	1	Chrome	29.0.1547.62	Windows NT 6.1	1920x1080	11.8.800	1	Mozilla/5.0 (Windows NT 6.1; WOW64) AppleWebKit/537.36 (KHTML, like Gecko) Chrome/29.0.1547.62 Safari/537.36	1	83	92	65	19	19	75	23	90	40	62	56	34	39	82	59	45	89	17	86	29	75	60	39	75	34	23	46	84	60	90	52
R_6KhoexGoDgDqtKJ	Default Response Set	Anonymous			98.209.3.140	0	2013-09-04 11:47:25	2013-09-04 11:49:50	1	1	Firefox	23	Windows NT 5.1	800x600	11.8.800	1	Mozilla/5.0 (Windows NT 5.1; rv:23.0) Gecko/20100101 Firefox/23.0	1	77	76	30	75	100	50	28	21	3	6	52	51	82	81	44	100	100	94	80	100	3	5	31	60	5	100	100	65	100	100	73
R_ebnz1aq3UqomDad	Default Response Set	Anonymous			96.19.66.29	0	2013-09-04 11:49:05	2013-09-04 11:54:53	1	1	Chrome	28.0.1500.95	Windows NT 6.1	1600x900	11.8.800	1	Mozilla/5.0 (Windows NT 6.1; WOW64) AppleWebKit/537.36 (KHTML, like Gecko) Chrome/28.0.1500.95 Safari/537.36	1
R_dp1vK03Dt2rOlG5	Default Response Set	Anonymous			69.115.113.73	0	2013-09-04 11:57:59	2013-09-04 12:01:56	1	1	Chrome	29.0.1547.62	Windows NT 6.1	1280x800	11.8.800	1	Mozilla/5.0 (Windows NT 6.1; WOW64) AppleWebKit/537.36 (KHTML, like Gecko) Chrome/29.0.1547.62 Safari/537.36	1	69	40	38	68	38	48	10	55	48	26	49	49	50	92	49	44	100	85	42	32	44	88	37	30	8	69	99	3	74	38	5
R_8p02rPC0vgLF1Qx	Default Response Set	Anonymous			76.97.206.90	0	2013-09-04 12:14:35	2013-09-04 12:19:03	1	1	Safari	6.0.5	Macintosh	1280x800	11.8.800	1	Mozilla/5.0 (Macintosh; Intel Mac OS X 10_7_5) AppleWebKit/536.30.1 (KHTML, like Gecko) Version/6.0.5 Safari/536.30.1	1
R_5bay2DsCOO9W2Wh	Default Response Set	Anonymous			72.1.53.53	0	2013-09-04 12:43:11	2013-09-04 12:48:55	1	1	Chrome	29.0.1547.62	Windows NT 5.1	1152x864	11.8.800	1	Mozilla/5.0 (Windows NT 5.1) AppleWebKit/537.36 (KHTML, like Gecko) Chrome/29.0.1547.62 Safari/537.36	1
R_6mVPT0Z3UkbabLT	Default Response Set	Anonymous			107.4.8.63	0	2013-09-04 13:06:50	2013-09-04 13:12:23	1	1	Chrome	17.0.963.56	Linux i686	1024x768	11.1.102	1	Mozilla/5.0 (X11; Linux i686) AppleWebKit/535.11 (KHTML, like Gecko) Chrome/17.0.963.56 Safari/535.11	1	71	14	9	19	5	50	20	30	95	10	3	10	30	9	15	2	97	80	96	20	0	18	0	5	0	95	40	81	90	3	0
R_ewFdkMDIKLRMQ3H	Default Response Set	Anonymous			198.23.71.72	0	2013-09-04 13:19:27	2013-09-04 13:24:21	1	1	Chrome	30.0.1599.22	Windows NT 6.1	1920x1080	11.8.800	1	Mozilla/5.0 (Windows NT 6.1; WOW64) AppleWebKit/537.36 (KHTML, like Gecko) Chrome/30.0.1599.22 Safari/537.36	1
R_0CjWCLHQ2JjVKcZ	Default Response Set	Anonymous			71.63.8.161	0	2013-09-04 13:32:31	2013-09-04 13:37:24	1	1	Chrome	30.0.1599.22	Windows NT 6.2	1920x1080	11.8.800	1	Mozilla/5.0 (Windows NT 6.2; WOW64) AppleWebKit/537.36 (KHTML, like Gecko) Chrome/30.0.1599.22 Safari/537.36	1	66	53	53	53	50	50	46	49	66	70	51	68	76	59	53	51	47	51	70	56	49	53	49	50	58	66	60	37	57	52	46
R_3xVnc6RoOLvtVaJ	Default Response Set	Anonymous			71.75.57.182	0	2013-09-04 13:59:44	2013-09-04 14:04:04	1	1	Safari	5.1	Macintosh	1280x800	11.1.102	1	Mozilla/5.0 (Macintosh; Intel Mac OS X 10_6_8) AppleWebKit/534.50 (KHTML, like Gecko) Version/5.1 Safari/534.50	1
R_cvYu22zrRj15MFL	Default Response Set	Anonymous			68.194.152.125	0	2013-09-04 14:33:07	2013-09-04 14:41:44	1	1	Chrome	29.0.1547.62	Windows NT 6.2	1366x768	11.8.800	1	Mozilla/5.0 (Windows NT 6.2; WOW64) AppleWebKit/537.36 (KHTML, like Gecko) Chrome/29.0.1547.62 Safari/537.36	1	81	50	20	50	15	80	0	9	71	29	50	4	19	70	40	9	100	71	81	50	30	50	10	4	0	91	61	100	50	30	4
R_ekyM6RyCB7iDm6h	Default Response Set	Anonymous			50.138.196.21	0	2013-09-04 15:37:04	2013-09-04 15:39:57	1	1	Chrome	29.0.1547.66	Windows NT 6.1	1366x768	11.8.800	1	Mozilla/5.0 (Windows NT 6.1; WOW64) AppleWebKit/537.36 (KHTML, like Gecko) Chrome/29.0.1547.66 Safari/537.36	1
R_7WzNKJ7C4FyElgN	Default Response Set	Anonymous			24.179.113.254	0	2013-09-04 16:16:44	2013-09-04 16:19:44	1	1	Firefox	23	Windows NT 6.0	1366x768	11.8.800	1	Mozilla/5.0 (Windows NT 6.0; WOW64; rv:23.0) Gecko/20100101 Firefox/23.0	1	100	100	83	94	72	82	78	92	97	86	71	72	92	99	100	94	100	87	100	100	76	100	67	64	7	100	100	97	100	100	11
R_1TT3MsYh5MKSdRH	Default Response Set	Anonymous			99.8.75.81	0	2013-09-04 16:27:04	2013-09-04 16:29:48	1	1	Chrome	29.0.1547.62	Windows NT 6.1	1600x900	11.8.800	1	Mozilla/5.0 (Windows NT 6.1; WOW64) AppleWebKit/537.36 (KHTML, like Gecko) Chrome/29.0.1547.62 Safari/537.36	1	92	17	86	86	50	33	46	38	96	22	29	35	71	38	50	31	100	40	25	42	45	30	17	31	4	62	74	14	53	41	14
R_3xQlBxJLlEUByap	Default Response Set	Anonymous			75.178.9.208	0	2013-09-04 17:27:46	2013-09-04 17:34:17	1	1	Chrome	29.0.1547.66	Windows NT 6.1	1366x768	11.8.800	1	Mozilla/5.0 (Windows NT 6.1; WOW64) AppleWebKit/537.36 (KHTML, like Gecko) Chrome/29.0.1547.66 Safari/537.36	1
R_0VaxDffX6ytCsq9	Default Response Set	Anonymous			184.226.252.28	0	2013-09-04 18:41:52	2013-09-04 18:46:31	1	1	Firefox	23	Windows NT 5.1	1024x768	11.8.800	1	Mozilla/5.0 (Windows NT 5.1; rv:23.0) Gecko/20100101 Firefox/23.0	1	100	100	61	100	100	100	100	76	20	100	39	31	100	100	52	49	100	100	100	80	39	100	57	100	81	100	100	100	100	43	17
R_eUHU8wEWyg5VBeB	Default Response Set	Anonymous			68.230.63.66	0	2013-09-04 19:16:16	2013-09-04 19:20:43	1	1	Safari	5.0.6	Macintosh	1680x1050	9.0.20	0	Mozilla/5.0 (Macintosh; Intel Mac OS X 10_5_8) AppleWebKit/534.50.2 (KHTML, like Gecko) Version/5.0.6 Safari/533.22.3	1
R_6YeskEqYlRBoECx	Default Response Set	Anonymous			50.10.116.173	0	2013-09-04 22:00:11	2013-09-04 22:03:35	1	1	MSIE	10	Windows NT 6.2	1366x768	11.8.800.94	1	Mozilla/5.0 (compatible; MSIE 10.0; Windows NT 6.2; WOW64; Trident/6.0; .NET4.0E; .NET4.0C; .NET CLR 3.5.30729; .NET CLR 2.0.50727; .NET CLR 3.0.30729; McAfee; ASU2JS)	1
R_ahCUWf25GTINoPj	Default Response Set	Anonymous			69.201.133.68	0	2013-09-04 22:50:46	2013-09-04 22:53:57	1	1	Safari	5.1.9	Macintosh	1680x1050	11.8.800	1	Mozilla/5.0 (Macintosh; Intel Mac OS X 10_6_8) AppleWebKit/534.59.8 (KHTML, like Gecko) Version/5.1.9 Safari/534.59.8	1
R_cYLWkI4uYz2MKSp	Default Response Set	Anonymous			173.191.147.204	0	2013-09-04 23:44:51	2013-09-04 23:49:59	1	1	Safari	535.19	en-us	533x853	-1	1	Mozilla/5.0 (Linux; U; en-us; KFTT Build/IML74K) AppleWebKit/535.19 (KHTML, like Gecko) Silk/3.4 Safari/535.19 Silk-Accelerated=true	1	100	72	72	100	100	100	20	48	100	7	21	22	89	86	68	76	100	62	51	56	1	86	0	20	1	100	100	100	100	20	32
R_3W14NcXv516BRLn	Default Response Set	Anonymous			97.91.145.144	0	2013-09-04 23:50:39	2013-09-04 23:55:14	1	1	Firefox	23	Windows NT 5.1	1280x1024	11.8.800	0	Mozilla/5.0 (Windows NT 5.1; rv:23.0) Gecko/20100101 Firefox/23.0	1
R_afQBjIcWhL2jhkx	Default Response Set	Anonymous			173.175.80.118	0	2013-09-05 00:07:19	2013-09-05 00:11:16	1	1	Safari iPad	6	iPad	768x1024	-1	0	Mozilla/5.0 (iPad; CPU OS 6_1_3 like Mac OS X) AppleWebKit/536.26 (KHTML, like Gecko) Version/6.0 Mobile/10B329 Safari/8536.25	1	40	35	75	64	15	19	18	28	51	20	18	3	23	56	28	33	48	39	20	27	6	40	11	20	12	81	70	23	67	57	3
R_0vQSHTys4JylWCN	Default Response Set	Anonymous			96.251.32.183	0	2013-09-05 02:12:24	2013-09-05 02:18:59	1	1	Firefox	23	Windows NT 6.1	1280x1024	11.8.800	1	Mozilla/5.0 (Windows NT 6.1; WOW64; rv:23.0) Gecko/20100101 Firefox/23.0	1	100	10	10	50	10	50	50	50	100	50	50	100	33	20	20	10	100	25	50	50	0	50	5	10	5	100	50	100	100	5	0
R_db9UQkc0rtbKFWl	Default Response Set	Anonymous			64.72.79.10	0	2013-09-05 06:21:24	2013-09-05 06:24:54	1	1	Safari iPad	6	iPad	768x1024	-1	0	Mozilla/5.0 (iPad; CPU OS 6_1_3 like Mac OS X) AppleWebKit/536.26 (KHTML, like Gecko) Version/6.0 Mobile/10B329 Safari/8536.25	1
R_0dBQ1RPRAAiUjqJ	Default Response Set	Anonymous			50.155.22.115	0	2013-09-05 07:34:42	2013-09-05 07:39:16	1	1	Firefox	17	Windows NT 6.0	1024x768	11.8.800	1	Mozilla/5.0 (Windows NT 6.0; rv:17.0) Gecko/20100101 Firefox/17.0	1	60	23	30	30	21	23	28	9	90	71	16	16	60	43	31	25	100	37	67	50	17	35	10	15	8	95	95	87	100	37	7
R_7R0m9jenOq8n2U5	Default Response Set	Anonymous			24.17.232.179	0	2013-09-05 09:58:45	2013-09-05 10:02:34	1	1	Chrome	29.0.1547.62	Macintosh	1280x800	11.8.800	1	Mozilla/5.0 (Macintosh; Intel Mac OS X 10_8_4) AppleWebKit/537.36 (KHTML, like Gecko) Chrome/29.0.1547.62 Safari/537.36	1
R_8AIWTpt9E89n1Ix	Default Response Set	Anonymous			69.89.203.117	0	2013-09-05 10:28:00	2013-09-05 10:32:32	1	1	Chrome	29.0.1547.62	Windows NT 6.1	1366x768	11.8.800	1	Mozilla/5.0 (Windows NT 6.1; WOW64) AppleWebKit/537.36 (KHTML, like Gecko) Chrome/29.0.1547.62 Safari/537.36	1
R_2gZuMrUYsuJICIR	Default Response Set	Anonymous			173.14.215.245	0	2013-09-05 11:46:07	2013-09-05 12:03:37	1	1	Firefox	23	Windows NT 5.1	1400x1050	11.8.800	1	Mozilla/5.0 (Windows NT 5.1; rv:23.0) Gecko/20100101 Firefox/23.0	1	100	90	40	90	80	80	30	50	50	0	50	50	100	80	50	50	100	30	30	10	10	50	50	20	40	90	100	20	100	50	30
R_7O1wjM6L3sZ3VUV	Default Response Set	Anonymous			97.82.137.109	0	2013-09-05 12:17:09	2013-09-05 12:22:23	1	1	Firefox	23	Windows NT 6.1	1366x768	11.8.800	1	Mozilla/5.0 (Windows NT 6.1; WOW64; rv:23.0) Gecko/20100101 Firefox/23.0	1	40	16	20	50	12	15	50	50	86	29	4	18	40	26	10	10	81	30	74	70	1	51	2	61	0	69	30	6	41	14	2
R_9HPznWlXOonhSGV	Default Response Set	Anonymous			97.96.230.2	0	2013-09-05 12:59:39	2013-09-05 13:03:06	1	1	Firefox	23	Windows NT 6.1	1366x768	11.7.700	1	Mozilla/5.0 (Windows NT 6.1; WOW64; rv:23.0) Gecko/20100101 Firefox/23.0	1
R_20rjq1LR8mvr0X3	Default Response Set	Anonymous			71.99.77.27	0	2013-09-05 13:13:31	2013-09-05 13:18:35	1	1	Chrome	29.0.1547.66	Windows NT 6.1	1366x768	11.8.800	1	Mozilla/5.0 (Windows NT 6.1; WOW64) AppleWebKit/537.36 (KHTML, like Gecko) Chrome/29.0.1547.66 Safari/537.36	1
R_0iF0bnoeVLlBMsl	Default Response Set	Anonymous			184.8.136.247	0	2013-09-05 13:41:59	2013-09-05 13:50:04	1	1	Chrome	29.0.1547.66	Windows NT 6.1	1920x1080	11.8.800	1	Mozilla/5.0 (Windows NT 6.1; WOW64) AppleWebKit/537.36 (KHTML, like Gecko) Chrome/29.0.1547.66 Safari/537.36	1	100	100	50	40	60	80	20	50	100	100	50	5	100	100	70	60	100	20	100	100	85	100	0	15	0	100	100	100	100	65	0
R_eEswNCHu8H962S9	Default Response Set	Anonymous			129.24.146.23	0	2013-09-05 14:35:15	2013-09-05 14:38:45	1	1	Firefox	17	Linux x86_64	1280x1024	10.1.102	0	Mozilla/5.0 (X11; Linux x86_64; rv:17.0) Gecko/20130807 Firefox/17.0	1
R_eDQVBVwiqPSptgp	Default Response Set	Anonymous			50.143.164.37	0	2013-09-05 14:36:34	2013-09-05 14:38:51	1	1	Chrome	29.0.1547.62	Windows NT 6.1	1366x768	11.8.800	1	Mozilla/5.0 (Windows NT 6.1; WOW64) AppleWebKit/537.36 (KHTML, like Gecko) Chrome/29.0.1547.62 Safari/537.36	1	97	44	63	87	60	50	50	16	38	11	51	17	31	50	44	38	46	19	25	46	13	46	12	10	6	99	57	84	96	49	3
R_1H59hHmTJEGzBlP	Default Response Set	Anonymous			184.3.70.103	0	2013-09-05 16:50:08	2013-09-05 16:54:17	1	1	MSIE	10	Windows NT 6.2	1366x768	11.8.800.94	1	Mozilla/5.0 (compatible; MSIE 10.0; Windows NT 6.2; Win64; x64; Trident/6.0; .NET4.0E; .NET4.0C; .NET CLR 3.5.30729; .NET CLR 3.0.30729; .NET CLR 2.0.50727; HPNTDFJS)	1
R_bxenuj3bY9m2KYR	Default Response Set	Anonymous			98.217.34.111	0	2013-09-05 16:57:31	2013-09-05 17:01:41	1	1	Firefox	23	Windows NT 6.0	1280x800	-1	0	Mozilla/5.0 (Windows NT 6.0; rv:23.0) Gecko/20100101 Firefox/23.0	1	12	5	11	33	58	35	47	21	59	8	10	46	56	54	21	11	99	99	10	23	42	80	17	3	3	18	76	26	10	12	12
R_6ShtLnTtHr2lAlD	Default Response Set	Anonymous			71.215.209.155	0	2013-09-05 18:02:32	2013-09-05 18:09:02	1	1	Firefox	23	Windows NT 6.2	1366x768	11.8.800	1	Mozilla/5.0 (Windows NT 6.2; WOW64; rv:23.0) Gecko/20100101 Firefox/23.0	1	99	20	77	77	19	50	50	80	100	100	71	60	20	81	88	19	99	29	41	30	39	50	80	18	2	61	99	50	69	19	5
R_292scxNckzX3umx	Default Response Set	Anonymous			66.213.22.193	0	2013-09-05 18:55:26	2013-09-05 19:01:26	1	1	Firefox	19	Windows NT 6.1	1280x1024	11.8.800	1	Mozilla/5.0 (Windows NT 6.1; rv:19.0) Gecko/20100101 Firefox/19.0	1
R_6KinARQ2EuaxVyJ	Default Response Set	Anonymous			98.203.64.211	0	2013-09-05 23:27:47	2013-09-05 23:33:14	1	1	Chrome	29.0.1547.66	Windows NT 6.1	1280x800	11.8.800	1	Mozilla/5.0 (Windows NT 6.1) AppleWebKit/537.36 (KHTML, like Gecko) Chrome/29.0.1547.66 Safari/537.36	1	37	94	20	17	19	12	5	97	90	3	39	12	93	86	20	20	98	45	40	53	24	15	10	5	1	94	92	6	90	81	5
R_2cnfl7prGn50uGh	Default Response Set	Anonymous			98.208.162.150	0	2013-09-04 00:04:07	2013-09-04 00:04:20	0	1	MSIE	10	Windows NT 6.2	1366x768	11.8.800.94	1	Mozilla/5.0 (compatible; MSIE 10.0; Windows NT 6.2; WOW64; Trident/6.0; .NET4.0E; .NET4.0C; .NET CLR 3.5.30729; .NET CLR 2.0.50727; .NET CLR 3.0.30729; McAfee; MASMJS)	1
R_djwQbJTACy3QKDH	Default Response Set	Anonymous			173.216.169.127	0	2013-09-04 11:17:12	2013-09-04 11:17:41	0	1	Chrome	29.0.1547.62	Windows NT 6.1	1600x900	11.8.800	1	Mozilla/5.0 (Windows NT 6.1; WOW64) AppleWebKit/537.36 (KHTML, like Gecko) Chrome/29.0.1547.62 Safari/537.36	1
R_ebXMhdZRGeeOVzT	Default Response Set	Anonymous			173.27.172.19	0	2013-09-04 20:30:54	2013-09-04 20:31:07	0	1	Chrome	29.0.1547.57	Windows NT 6.1	1280x800	11.8.800	1	Mozilla/5.0 (Windows NT 6.1; WOW64) AppleWebKit/537.36 (KHTML, like Gecko) Chrome/29.0.1547.57 Safari/537.36	1
[truncated: 57 more columns]

## Sheet: Sanitized
ï»¿V1	Q76_3	Q76_6	Q76_13	Q76_15	Q76_20	Q76_23	Q76_36	Q76_4	Q76_5	Q76_14	Q76_16	Q76_19	Q76_24	Q76_35	Q76_1	Q76_2	Q76_7	Q76_8	Q76_9	Q76_10	Q76_11	Q76_12	Q76_17	Q76_18	Q76_21	Q76_22	Q76_25	Q76_26	Q76_27	Q76_28	Q76_29	Q76_30	Q76_31	Q76_32	Q76_33	Q76_34	Q76_37	Q76_38	Q76_39	Q76_40	Q77_1	Q77_2	Q77_3	Q77_4	Q77_5	Q77_6	Q77_7	Q77_8	Q77_9
ResponseID	Please indicate the percentage for how likely you think each event below is to have occurred. For ex...-A random person used the wrong king of wax when waxing their car.	Please indicate the percentage for how likely you think each event below is to have occurred. For ex...-A random person's sweater got caught on their belt's fastener.	Please indicate the percentage for how likely you think each event below is to have occurred. For ex...-A random person's laptop was kept in a very dusty room.	Please indicate the percentage for how likely you think each event below is to have occurred. For ex...-The rotor inside a random fan broke.	Please indicate the percentage for how likely you think each event below is to have occurred. For ex...-A couple of random pieces of wood were chemically-treated for weather.	Please indicate the percentage for how likely you think each event below is to have occurred. For ex...-A random bottle of sodium chloride spilled into a mixture, which then sat overnight.	Please indicate the percentage for how likely you think each event below is to have occurred. For ex...-A random person overloaded the circuit their microwave was on.	Please indicate the percentage for how likely you think each event below is to have occurred. For ex...-A random person used the wrong waxing motion when waxing their car.	Please indicate the percentage for how likely you think each event below is to have occurred. For ex...-A random person spilled bleach on their sweater.	Please indicate the percentage for how likely you think each event below is to have occurred. For ex...-A random person's wireless network cut off while streaming a movie.	Please indicate the percentage for how likely you think each event below is to have occurred. For ex...-The power source feeding a random fan broke.	Please indicate the percentage for how likely you think each event below is to have occurred. For ex...-A couple of random pieces of wood were finely sanded.	Please indicate the percentage for how likely you think each event below is to have occurred. For ex...-A live electrical contact came into contact with a random hammer.	Please indicate the percentage for how likely you think each event below is to have occurred. For ex...-A random person substituted butter for oil when preparing a meal.	Please indicate the percentage for how likely you think each event below is to have occurred. For ex...-A random person suffered physical trauma after being involved in a head-on car accident.	Please indicate the percentage for how likely you think each event below is to have occurred. For ex...-A random person suffered from a blood disease.	Please indicate the percentage for how likely you think each event below is to have occurred. For ex...-A random coal-burning plant operated near a statue.	Please indicate the percentage for how likely you think each event below is to have occurred. For ex...-A random dam operated near a statue.	Please indicate the percentage for how likely you think each event below is to have occurred. For ex...-A random super absorbent diaper contains lots of tiny pores that suck up liquid.	Please indicate the percentage for how likely you think each event below is to have occurred. For ex...-A random super absorbent diaper contains chemicals that react with liquid to transform the liquid.	Please indicate the percentage for how likely you think each event below is to have occurred. For ex...-A random person shook their quartz wristwatch violently.	Please indicate the percentage for how likely you think each event below is to have occurred. For ex...-A loudspeaker played music near where a random person left their wristwatch.	Please indicate the percentage for how likely you think each event below is to have occurred. For ex...-A random person rubbed their hands together under running water when cleaning their hands.	Please indicate the percentage for how likely you think each event below is to have occurred. For ex...-A random person submerged and left their hands in soapy water before rinsing them off when cleaning their hands.	Please indicate the percentage for how likely you think each event below is to have occurred. For ex...-A random fireplace was lit with a wool sweater nearby.	Please indicate the percentage for how likely you think each event below is to have occurred. For ex...-A random person plugged their air conditioner into an extension cord.	Please indicate the percentage for how likely you think each event below is to have occurred. For ex...-A random person drank a gallon of tomato juice before tanning.	Please indicate the percentage for how likely you think each event below is to have occurred. For ex...-A random person wore dark sunglasses to block the sun while tanning.	Please indicate the percentage for how likely you think each event below is to have occurred. For ex...-A random person phone's vibrated during incoming calls.	Please indicate the percentage for how likely you think each event below is to have occurred. For ex...-A random person phone's battery never fully drained.	Please indicate the percentage for how likely you think each event below is to have occurred. For ex...-A random car was in an accident.	Please indicate the percentage for how likely you think each event below is to have occurred. For ex...-A random car's battery short-circuited.	Please indicate the percentage for how likely you think each event below is to have occurred. For ex...-A random person accidentally smeared toothpaste on their CD.	Please indicate the percentage for how likely you think each event below is to have occurred. For ex...-A random person accidentally left their CD in the freezer overnight.	Please indicate the percentage for how likely you think each event below is to have occurred. For ex...-A random person covered their credit cardâ€™s magnetic strip with tape.	Please indicate the percentage for how likely you think each event below is to have occurred. For ex...-A random person demagnetizing the magnet in the latch on their wallet.	Please indicate the percentage for how likely you think each event below is to have occurred. For ex...-A random person didn't knead the dough enough when making bread.	Please indicate the percentage for how likely you think each event below is to have occurred. For ex...-A random person used too much yeast when making bread.	Please indicate the percentage for how likely you think each event below is to have occurred. For ex...-The solar panels malfunctioning at a random solar plant.	Please indicate the percentage for how likely you think each event below is to have occurred. For ex...-The windmills malfunctioning at a random wind farm.	For each of the following statements, think about how the event of interest actually works. Think ab...-A hammer hitting a nail.	For each of the following statements, think about how the event of interest actually works. Think ab...-A person suffering physical trauma after being involved in a head-on car accident.	For each of the following statements, think about how the event of interest actually works. Think ab...-A person suffering from a blood disease.	For each of the following statements, think about how the event of interest actually works. Think ab...-A person using the wrong kind of wax when waxing their car.	For each of the following statements, think about how the event of interest actually works. Think ab...-A person using the wrong waxing motion when waxing their car.	For each of the following statements, think about how the event of interest actually works. Think ab...-A person spilling bleach on their sweater.	For each of the following statements, think about how the event of interest actually works. Think ab...-A person's sweater getting caught on their belt's fastener.	For each of the following statements, think about how the event of interest actually works. Think ab...-A coal-burning plant operating near a statue.	For each of the following statements, think about how the event of interest actually works. Think ab...-A dam operating near a statue.
R_09zcG7kbd59LVt3																																									1	1	2	2	1	2	1	2	1
R_88pWWDSnYbInR4N	80	30	100	20	60	30	100	0	50	100	100	70	20	80	100	90	10	10	100	100	50	50	100	50	0	50	0	90	100	10	90	100	30	0	20	30	100	80	70	70
R_9H1ybeOlIcEFhnn																																									3	1	2	2	3	2	1	2	2
R_9XIUXnWZVcaBJE9	57	71	80	48	100	49	100	86	59	100	51	3	38	83	100	59	76	68	50	62	100	100	100	79	48	74	0	100	85	7	100	60	30	40	20	0	81	82	79	46
R_8Aku11WshPVEfrL																																									1	1	2	1	1	2	1	2	1
R_0uq3Mt6l8hq5oNf	12	3	20	1	0	0	0	2	9	37	0	0	0	70	60	10	0	0	0	81	0	0	6	7	0	3	0	92	92	29	49	7	0	0	4	0	0	4	0	19
R_b1sVoq1LLaEc3ZP	100	100	100	100	100	30	100	100	100	100	100	100	50	100	100	100	100	100	100	100	100	100	100	100	100	100	75	100	100	20	100	100	100	75	100	100	100	100	100	100
R_8itSUygfx52lCAZ																																									1	1	2	2	1	2	1	3	1
R_1U3dXsOo1v6kl2R																																									1	1	2	2	1	1	1	2	1
R_dgkWo2rlr9dckdv	100	100	100	100	100	100	100	100	100	100	100	100	100	100	100	100	100	100	100	100	100	100	100	100	100	100	50	100	100	100	100	100	50	40	100	100	100	100	100	100
R_0kMc5z4TjMJNCoR																																									1	2	2	1	1	2	2	1	1
R_3pURhyfatSQsPel																																									1	2	2	2	1	2	1	2	1
R_0OCHPoxTp0Ue6Kp	8	8	43	7	61	6	11	11	40	39	9	62	7	100	63	28	10	19	100	80	5	10	82	100	4	20	6	38	84	60	80	4	6	1	9	4	20	13	18	6
R_em8n4AKT7ViCShv																																									1	1	2	1	1	2	1	1	1
R_1CjAmKAt1w6CCzz	100	100	100	100	100	100	100	100	100	100	100	100	100	100	100	100	7	8	100	9	100	100	100	8	9	100	9	100	100	100	100	100	2	8	19	9	91	100	100	100
R_3wnOXyYRRcpTGCN																																									1	2	2	2	1	2	1	1	3
R_39LHX0DQsK17C1T	59	86	100	76	100	92	80	74	98	100	41	100	93	95	100	100	45	99	100	50	77	65	100	100	3	75	20	100	100	85	100	70	82	6	37	35	100	80	85	90
R_7NVVitFh1f7P7yl	100	94	100	100	100	10	100	100	100	100	100	100	71	100	100	100	70	60	91	81	100	80	100	100	91	100	30	100	100	99	100	100	10	10	20	59	100	100	80	60
R_enRYk06X2VW803H																																									1	1	2	1	1	2	1	3	1
R_0kXPw9lrk7xSJqB	99	89	67	67	100	39	73	100	76	100	100	100	18	92	100	92	100	100	47	31	79	79	100	75	66	100	20	100	80	69	100	100	42	49	61	54	100	100	58	98
R_1EXoWLTfDwtAGvb																																									1	1	2	2	3	2	1	3	1
R_eOMbIHf3HuYXQgd	65	75	39	59	29	39	41	19	19	82	45	86	75	79	83	92	23	90	40	62	56	34	89	17	75	60	34	23	46	84	60	90	52	74	86	53	60	87	31	78
R_6KhoexGoDgDqtKJ	30	50	82	44	100	31	100	75	100	81	100	80	60	100	77	76	28	21	3	6	52	51	100	94	3	5	5	100	100	65	100	100	73	1	9	32	82	76	57	95
R_ebnz1aq3UqomDad																																									3	2	2	2	3	2	3	3	1
R_dp1vK03Dt2rOlG5	38	48	50	49	32	37	48	68	38	92	44	42	30	73	69	40	10	55	48	26	49	49	100	85	44	88	8	69	99	3	74	38	5	10	32	45	48	49	46	53
R_8p02rPC0vgLF1Qx																																									1	1	2	2	1	1	1	1	1
R_5bay2DsCOO9W2Wh																																									1	1	1	2	1	2	1	2	2
R_6mVPT0Z3UkbabLT	9	50	30	15	20	0	10	19	5	9	2	96	5	40	71	14	20	30	95	10	3	10	97	80	0	18	0	95	40	81	90	3	0	0	10	4	24	60	9	4
R_ewFdkMDIKLRMQ3H																																									1	1	2	2	1	2	1	2	1
R_0CjWCLHQ2JjVKcZ	53	50	76	53	56	49	70	53	50	59	51	70	50	48	66	53	46	49	66	70	51	68	47	51	49	53	58	66	60	37	57	52	46	49	48	63	51	74	54	53
R_3xVnc6RoOLvtVaJ																																									1	2	2	2	1	2	1	1	1
R_cvYu22zrRj15MFL	20	80	19	40	50	10	3	50	15	70	9	81	4	80	81	50	0	9	71	29	50	4	100	71	30	50	0	91	61	100	50	30	4	0	0	9	81	50	100	100
R_ekyM6RyCB7iDm6h																																									1	1	2	1	1	2	1	2	1
R_7WzNKJ7C4FyElgN	83	82	92	100	100	67	85	94	72	99	94	100	64	100	100	100	78	92	97	86	71	72	100	87	76	100	7	100	100	97	100	100	11	7	19	16	100	97	96	97
R_1TT3MsYh5MKSdRH	86	33	71	50	42	17	63	86	50	38	31	25	31	73	92	17	46	38	96	22	29	35	100	40	45	30	4	62	74	14	53	41	14	20	19	61	71	58	46	52
R_3xQlBxJLlEUByap																																									3	3	3	2	1	2	1	2	3
R_0VaxDffX6ytCsq9	61	100	100	52	80	57	85	100	100	100	49	100	100	100	100	100	100	76	20	100	39	31	100	100	39	100	81	100	100	100	100	43	17	32	10	100	100	100	50	50
R_eUHU8wEWyg5VBeB																																									1	1	2	1	1	2	1	2	1
R_6YeskEqYlRBoECx																																									1	2	2	1	1	1	1	3	1
R_ahCUWf25GTINoPj																																									1	3	2	2	2	2	1	3	3
R_cYLWkI4uYz2MKSp	72	100	89	68	56	0	91	100	100	86	76	51	20	100	100	72	20	48	100	7	21	22	100	62	1	86	1	100	100	100	100	20	32	33	32	74	42	76	70	82
R_3W14NcXv516BRLn																																									1	1	2	2	1	2	1	2	1
R_afQBjIcWhL2jhkx	75	19	23	28	27	11	16	64	15	56	33	20	20	37	40	35	18	28	51	20	18	3	48	39	6	40	12	81	70	23	67	57	3	5	3	18	44	48	59	43
R_0vQSHTys4JylWCN	10	50	33	20	50	5	10	50	10	20	10	50	10	20	100	10	50	50	100	50	50	100	100	25	0	50	5	100	50	100	100	5	0	0	10	15	50	50	10	20
R_db9UQkc0rtbKFWl																																									1	3	2	2	1	2	1	3	3
R_0dBQ1RPRAAiUjqJ	30	23	60	31	50	10	20	30	21	43	25	67	15	74	60	23	28	9	90	71	16	16	100	37	17	35	8	95	95	87	100	37	7	3	17	11	24	26	30	19
R_7R0m9jenOq8n2U5																																									1	1	2	3	1	2	1	2	3
R_8AIWTpt9E89n1Ix																																									1	1	2	1	1	1	1	1	1
R_2gZuMrUYsuJICIR	40	80	100	50	10	50	50	90	80	80	50	30	20	100	100	90	30	50	50	0	50	50	100	30	10	50	40	90	100	20	100	50	30	0	30	10	100	20	40	80
R_7O1wjM6L3sZ3VUV	20	15	40	10	70	2	5	50	12	26	10	74	61	29	40	16	50	50	86	29	4	18	81	30	1	51	0	69	30	6	41	14	2	1	6	1	19	32	15	5
R_9HPznWlXOonhSGV																																									1	1	2	2	1	1	1	1	1
R_20rjq1LR8mvr0X3																																									1	1	1	1	1	2	1	3	3
R_0iF0bnoeVLlBMsl	50	80	100	70	100	0	90	40	60	100	60	100	15	100	100	100	20	50	100	100	50	5	100	20	85	100	0	100	100	100	100	65	0	0	70	0	90	85	60	75
R_eEswNCHu8H962S9																																									1	1	2	1	1	1	1	2	1
R_eDQVBVwiqPSptgp	63	50	31	44	46	12	20	87	60	50	38	25	10	20	97	44	50	16	38	11	51	17	46	19	13	46	6	99	57	84	96	49	3	0	4	36	79	69	33	68
R_1H59hHmTJEGzBlP																																									1	1	2	2	1	2	1	1	1
R_bxenuj3bY9m2KYR	11	35	56	21	23	17	5	33	58	54	11	10	3	48	12	5	47	21	59	8	10	46	99	99	42	80	3	18	76	26	10	12	12	4	7	14	29	22	19	12
R_6ShtLnTtHr2lAlD	77	50	20	88	30	80	70	77	19	81	19	41	18	49	99	20	50	80	100	100	71	60	99	29	39	50	2	61	99	50	69	19	5	1	7	60	69	39	29	40
R_292scxNckzX3umx																																									1	1	2	2	1	2	1	2	1
R_6KinARQ2EuaxVyJ	20	12	93	20	53	10	61	17	19	86	20	40	5	95	37	94	5	97	90	3	39	12	98	45	24	15	1	94	92	6	90	81	5	2	19	50	15	64	90	27
	30	30	30	30	30	30	30	30	30	30	30	30	30	30	30	30	30	30	30	30	30	30	30	30	30	30	30	30	30	30	30	30	30	30	30	30	30	30	30	30
	54.2667	58.7667	67.1333	51.0333	61.5	32	56.9	62.5	54.5	72.9333	49.2667	64.1	37.1	76.1667	81.5667	61	41.2333	50.7667	72.9333	50.1333	49.7	46.2333	89.7333	59.3	34	60.9667	16.1667	84.4333	83	58.7333	82.5333	54.9	22.4333	15.7	27.6	35.4333	65.6667	64.7	54.4667	58.0667
	31.8325	31.6159	30.5713	30.7004	32.237	30.8858	37.5282	33.6788	34.6258	28.7665	35.4809	33.5912	32.5718	26.9458	24.5647	35.9713	31.6856	32.9782	31.2906	36.5822	31.7024	33.9144	22.6852	32.7647	33.3436	31.8764	22.9092	23.5353	21.499	37.5618	23.9464	35.3615	26.7913	22.4594	28.3787	31.4551	32.4785	29.3541	30.9658	32.9063
	wax w	sweater w	laptop w	fan w	glue w	rusty w	micro w	wax c	sweater c	laptop c	fan c	glue c	rusty c	micro c
																																								intended domain	ATT	M	C	C	M	C	M	C	M
mean w	54.5143																																							observed 1s		21	2	10	26	6	28	8	22
sd w	33.4593																																							observed 2s		6	27	19	1	24	1	14	2
mean c	59.5095																																							observed 3s		3	1	1	3	0	1	8	6
sd c	34.3296																																							Expected		10	10	10	10	10	10	10	10
		ttest p	0.13179																																					x2		18.6	43.4	16.2	38.6	31.2	48.6	2.4	22.4
		n	210																																					p		9.14242e-05	3.76539e-10	0.000303539	4.15065e-09	1.67883e-07	2.79669e-11	0.301194	1.36742e-05
																																														21	6	3
																																														2	27	1
																																														10	19	1
																																														26	1	3
																																														6	24	0
																																														28	1	1
																																														8	14	8
																																														22	2	6
																																														17	13	0
																																														1	29	0
																																														24	1	5
																																														14	0	16
																																														26	0	4
																																														3	0	27
																																														25	0	5
																																														6	1	23
																																														18	4	8
																																														17	12	1
																																														26	2	2
																																														0	30	0
																																														8	15	7
																																														9	0	21
																																														0	30	0
																																														5	1	24
																																														14	13	3
																																														14	7	9
																																														16	1	13
																																														7	7	16
																																														29	0	1
																																														3	3	24
																																														20	8	2
																																														19	6	5
																																														18	0	12
																																														5	2	23
																																														10	18	2
																																														1	1	28
																																														17	12	1
																																														3	26	1
																																														11	2	17
																																														24	0	6
[truncated: 39 more columns]

## Sheet: 33% criteria
ï»¿V1	Q76_1	Q76_2	Q76_3	Q76_4	Q76_5	Q76_6	Q76_7	Q76_8	Q76_9	Q76_10	Q76_11	Q76_12	Q76_13	Q76_14	Q76_15	Q76_16	Q76_17	Q76_18	Q76_19	Q76_20	Q76_21	Q76_22	Q76_23	Q76_24	Q76_25	Q76_26	Q76_27	Q76_28	Q76_29	Q76_30	Q76_31	Q76_32	Q76_33	Q76_34	Q76_35	Q76_36	Q76_37	Q76_38	Q76_39	Q76_40
ResponseID	Please indicate the percentage for how likely you think each event below is to have occurred. For ex...-A random person suffered physical trauma after being involved in a head-on car accident.	Please indicate the percentage for how likely you think each event below is to have occurred. For ex...-A random person suffered from a blood disease.	Please indicate the percentage for how likely you think each event below is to have occurred. For ex...-A random person used the wrong king of wax when waxing their car.	Please indicate the percentage for how likely you think each event below is to have occurred. For ex...-A random person used the wrong waxing motion when waxing their car.	Please indicate the percentage for how likely you think each event below is to have occurred. For ex...-A random person spilled bleach on their sweater.	Please indicate the percentage for how likely you think each event below is to have occurred. For ex...-A random person's sweater got caught on their belt's fastener.	Please indicate the percentage for how likely you think each event below is to have occurred. For ex...-A random coal-burning plant operated near a statue.	Please indicate the percentage for how likely you think each event below is to have occurred. For ex...-A random dam operated near a statue.	Please indicate the percentage for how likely you think each event below is to have occurred. For ex...-A random super absorbent diaper contains lots of tiny pores that suck up liquid.	Please indicate the percentage for how likely you think each event below is to have occurred. For ex...-A random super absorbent diaper contains chemicals that react with liquid to transform the liquid.	Please indicate the percentage for how likely you think each event below is to have occurred. For ex...-A random person shook their quartz wristwatch violently.	Please indicate the percentage for how likely you think each event below is to have occurred. For ex...-A loudspeaker played music near where a random person left their wristwatch.	Please indicate the percentage for how likely you think each event below is to have occurred. For ex...-A random person's laptop was kept in a very dusty room.	Please indicate the percentage for how likely you think each event below is to have occurred. For ex...-A random person's wireless network cut off while streaming a movie.	Please indicate the percentage for how likely you think each event below is to have occurred. For ex...-The rotor inside a random fan broke.	Please indicate the percentage for how likely you think each event below is to have occurred. For ex...-The power source feeding a random fan broke.	Please indicate the percentage for how likely you think each event below is to have occurred. For ex...-A random person rubbed their hands together under running water when cleaning their hands.	Please indicate the percentage for how likely you think each event below is to have occurred. For ex...-A random person submerged and left their hands in soapy water before rinsing them off when cleaning their hands.	Please indicate the percentage for how likely you think each event below is to have occurred. For ex...-A couple of random pieces of wood were finely sanded.	Please indicate the percentage for how likely you think each event below is to have occurred. For ex...-A couple of random pieces of wood were chemically-treated for weather.	Please indicate the percentage for how likely you think each event below is to have occurred. For ex...-A random fireplace was lit with a wool sweater nearby.	Please indicate the percentage for how likely you think each event below is to have occurred. For ex...-A random person plugged their air conditioner into an extension cord.	Please indicate the percentage for how likely you think each event below is to have occurred. For ex...-A random bottle of sodium chloride spilled into a mixture, which then sat overnight.	Please indicate the percentage for how likely you think each event below is to have occurred. For ex...-A live electrical contact came into contact with a random hammer.	Please indicate the percentage for how likely you think each event below is to have occurred. For ex...-A random person drank a gallon of tomato juice before tanning.	Please indicate the percentage for how likely you think each event below is to have occurred. For ex...-A random person wore dark sunglasses to block the sun while tanning.	Please indicate the percentage for how likely you think each event below is to have occurred. For ex...-A random person phone's vibrated during incoming calls.	Please indicate the percentage for how likely you think each event below is to have occurred. For ex...-A random person phone's battery never fully drained.	Please indicate the percentage for how likely you think each event below is to have occurred. For ex...-A random car was in an accident.	Please indicate the percentage for how likely you think each event below is to have occurred. For ex...-A random car's battery short-circuited.	Please indicate the percentage for how likely you think each event below is to have occurred. For ex...-A random person accidentally smeared toothpaste on their CD.	Please indicate the percentage for how likely you think each event below is to have occurred. For ex...-A random person accidentally left their CD in the freezer overnight.	Please indicate the percentage for how likely you think each event below is to have occurred. For ex...-A random person covered their credit cardâ€™s magnetic strip with tape.	Please indicate the percentage for how likely you think each event below is to have occurred. For ex...-A random person demagnetizing the magnet in the latch on their wallet.	Please indicate the percentage for how likely you think each event below is to have occurred. For ex...-A random person substituted butter for oil when preparing a meal.	Please indicate the percentage for how likely you think each event below is to have occurred. For ex...-A random person overloaded the circuit their microwave was on.	Please indicate the percentage for how likely you think each event below is to have occurred. For ex...-A random person didn't knead the dough enough when making bread.	Please indicate the percentage for how likely you think each event below is to have occurred. For ex...-A random person used too much yeast when making bread.	Please indicate the percentage for how likely you think each event below is to have occurred. For ex...-The solar panels malfunctioning at a random solar plant.	Please indicate the percentage for how likely you think each event below is to have occurred. For ex...-The windmills malfunctioning at a random wind farm.
R_09zcG7kbd59LVt3
R_88pWWDSnYbInR4N	100	90	80	0	50	30	10	10	100	100	50	50	100	100	20	100	100	50	70	60	0	50	30	20	0	90	100	10	90	100	30	0	20	30	80	100	100	80	70	70
R_9H1ybeOlIcEFhnn
R_9XIUXnWZVcaBJE9	100	59	57	86	59	71	76	68	50	62	100	100	80	100	48	51	100	79	3	100	48	74	49	38	0	100	85	7	100	60	30	40	20	0	83	100	81	82	79	46
R_8Aku11WshPVEfrL
R_0uq3Mt6l8hq5oNf	60	10	12	2	9	3	0	0	0	81	0	0	20	37	1	0	6	7	0	0	0	3	0	0	0	92	92	29	49	7	0	0	4	0	70	0	0	4	0	19
R_b1sVoq1LLaEc3ZP	100	100	100	100	100	100	100	100	100	100	100	100	100	100	100	100	100	100	100	100	100	100	30	50	75	100	100	20	100	100	100	75	100	100	100	100	100	100	100	100
R_8itSUygfx52lCAZ
R_1U3dXsOo1v6kl2R
R_dgkWo2rlr9dckdv	100	100	100	100	100	100	100	100	100	100	100	100	100	100	100	100	100	100	100	100	100	100	100	100	50	100	100	100	100	100	50	40	100	100	100	100	100	100	100	100
R_0kMc5z4TjMJNCoR
R_3pURhyfatSQsPel
R_0OCHPoxTp0Ue6Kp	63	28	8	11	40	8	10	19	100	80	5	10	43	39	7	9	82	100	62	61	4	20	6	7	6	38	84	60	80	4	6	1	9	4	100	11	20	13	18	6
R_em8n4AKT7ViCShv
R_1CjAmKAt1w6CCzz	100	100	100	100	100	100	7	8	100	9	100	100	100	100	100	100	100	8	100	100	9	100	100	100	9	100	100	100	100	100	2	8	19	9	100	100	91	100	100	100
R_3wnOXyYRRcpTGCN
R_39LHX0DQsK17C1T	100	100	59	74	98	86	45	99	100	50	77	65	100	100	76	41	100	100	100	100	3	75	92	93	20	100	100	85	100	70	82	6	37	35	95	80	100	80	85	90
R_7NVVitFh1f7P7yl	100	100	100	100	100	94	70	60	91	81	100	80	100	100	100	100	100	100	100	100	91	100	10	71	30	100	100	99	100	100	10	10	20	59	100	100	100	100	80	60
R_enRYk06X2VW803H
R_0kXPw9lrk7xSJqB	100	92	99	100	76	89	100	100	47	31	79	79	67	100	67	100	100	75	100	100	66	100	39	18	20	100	80	69	100	100	42	49	61	54	92	73	100	100	58	98
R_1EXoWLTfDwtAGvb
R_eOMbIHf3HuYXQgd	83	92	65	19	19	75	23	90	40	62	56	34	39	82	59	45	89	17	86	29	75	60	39	75	34	23	46	84	60	90	52	74	86	53	79	41	60	87	31	78
R_6KhoexGoDgDqtKJ	77	76	30	75	100	50	28	21	3	6	52	51	82	81	44	100	100	94	80	100	3	5	31	60	5	100	100	65	100	100	73	1	9	32	100	100	82	76	57	95
R_ebnz1aq3UqomDad
R_dp1vK03Dt2rOlG5	69	40	38	68	38	48	10	55	48	26	49	49	50	92	49	44	100	85	42	32	44	88	37	30	8	69	99	3	74	38	5	10	32	45	73	48	48	49	46	53
R_8p02rPC0vgLF1Qx
R_5bay2DsCOO9W2Wh
R_6mVPT0Z3UkbabLT	71	14	9	19	5	50	20	30	95	10	3	10	30	9	15	2	97	80	96	20	0	18	0	5	0	95	40	81	90	3	0	0	10	4	40	10	24	60	9	4
R_ewFdkMDIKLRMQ3H
R_0CjWCLHQ2JjVKcZ	66	53	53	53	50	50	46	49	66	70	51	68	76	59	53	51	47	51	70	56	49	53	49	50	58	66	60	37	57	52	46	49	48	63	48	70	51	74	54	53
R_3xVnc6RoOLvtVaJ
R_cvYu22zrRj15MFL	81	50	20	50	15	80	0	9	71	29	50	4	19	70	40	9	100	71	81	50	30	50	10	4	0	91	61	100	50	30	4	0	0	9	80	3	81	50	100	100
R_ekyM6RyCB7iDm6h
R_7WzNKJ7C4FyElgN	100	100	83	94	72	82	78	92	97	86	71	72	92	99	100	94	100	87	100	100	76	100	67	64	7	100	100	97	100	100	11	7	19	16	100	85	100	97	96	97
R_1TT3MsYh5MKSdRH	92	17	86	86	50	33	46	38	96	22	29	35	71	38	50	31	100	40	25	42	45	30	17	31	4	62	74	14	53	41	14	20	19	61	73	63	71	58	46	52
R_3xQlBxJLlEUByap
R_0VaxDffX6ytCsq9	100	100	61	100	100	100	100	76	20	100	39	31	100	100	52	49	100	100	100	80	39	100	57	100	81	100	100	100	100	43	17	32	10	100	100	85	100	100	50	50
R_eUHU8wEWyg5VBeB
R_6YeskEqYlRBoECx
R_ahCUWf25GTINoPj
R_cYLWkI4uYz2MKSp	100	72	72	100	100	100	20	48	100	7	21	22	89	86	68	76	100	62	51	56	1	86	0	20	1	100	100	100	100	20	32	33	32	74	100	91	42	76	70	82
R_3W14NcXv516BRLn
R_afQBjIcWhL2jhkx	40	35	75	64	15	19	18	28	51	20	18	3	23	56	28	33	48	39	20	27	6	40	11	20	12	81	70	23	67	57	3	5	3	18	37	16	44	48	59	43
R_0vQSHTys4JylWCN	100	10	10	50	10	50	50	50	100	50	50	100	33	20	20	10	100	25	50	50	0	50	5	10	5	100	50	100	100	5	0	0	10	15	20	10	50	50	10	20
R_db9UQkc0rtbKFWl
R_0dBQ1RPRAAiUjqJ	60	23	30	30	21	23	28	9	90	71	16	16	60	43	31	25	100	37	67	50	17	35	10	15	8	95	95	87	100	37	7	3	17	11	74	20	24	26	30	19
R_7R0m9jenOq8n2U5
R_8AIWTpt9E89n1Ix
R_2gZuMrUYsuJICIR	100	90	40	90	80	80	30	50	50	0	50	50	100	80	50	50	100	30	30	10	10	50	50	20	40	90	100	20	100	50	30	0	30	10	100	50	100	20	40	80
R_7O1wjM6L3sZ3VUV	40	16	20	50	12	15	50	50	86	29	4	18	40	26	10	10	81	30	74	70	1	51	2	61	0	69	30	6	41	14	2	1	6	1	29	5	19	32	15	5
R_9HPznWlXOonhSGV
R_20rjq1LR8mvr0X3
R_0iF0bnoeVLlBMsl	100	100	50	40	60	80	20	50	100	100	50	5	100	100	70	60	100	20	100	100	85	100	0	15	0	100	100	100	100	65	0	0	70	0	100	90	90	85	60	75
R_eEswNCHu8H962S9
R_eDQVBVwiqPSptgp	97	44	63	87	60	50	50	16	38	11	51	17	31	50	44	38	46	19	25	46	13	46	12	10	6	99	57	84	96	49	3	0	4	36	20	20	79	69	33	68
R_1H59hHmTJEGzBlP
R_bxenuj3bY9m2KYR	12	5	11	33	58	35	47	21	59	8	10	46	56	54	21	11	99	99	10	23	42	80	17	3	3	18	76	26	10	12	12	4	7	14	48	5	29	22	19	12
R_6ShtLnTtHr2lAlD	99	20	77	77	19	50	50	80	100	100	71	60	20	81	88	19	99	29	41	30	39	50	80	18	2	61	99	50	69	19	5	1	7	60	49	70	69	39	29	40
R_292scxNckzX3umx
R_6KinARQ2EuaxVyJ	37	94	20	17	19	12	5	97	90	3	39	12	93	86	20	20	98	45	40	53	24	15	10	5	1	94	92	6	90	81	5	2	19	50	95	61	15	64	90	27
