# Supplementary material for: Causal reasoning without mechanism
Source: PLoS One. 2022 May 13;17(5):e0268219. doi: 10.1371/journal.pone.0268219 (PMC9106179; doi:10.1371/journal.pone.0268219)
Supplement: S1 Data — (ZIP) [file pone.0268219.s003.zip › data/Study 5.xlsx]

## Sheet: Raw Data
ï»¿V1	V2	V3	V4	V5	V6	V7	V8	V9	V10	SC0_0	SC0_1	SC0_2	Welcome	Consent	Attn 1 ins	Q270_1	Q270_2	Q270_3	Q270_4	Attn 1	Q271_1	Q271_2	Q271_3	Q271_4	Sorry	P1.T1_1	C1.T1	Q272_1	Q272_2	Q272_3	Q272_4	U1.T1_1	Q273_1	Q273_2	Q273_3	Q273_4	P2.T1_1	C2.T1	U2.T1_1	P3.T1_1	C3.T1	U3.T1_1	P4.T1_1	C4.T1	U4.T1_1	Exp 1	Exp 2	Exp 3	Exp 4
ResponseID	ResponseSet	Name	ExternalDataReference	EmailAddress	IPAddress	Status	StartDate	EndDate	Finished	Score-sum	Score-weightedAvg	Score-weightedStdDev	You will now participate in a psychology experiment. In this study, you will answer questions about...	Consent Form / / In order to better understand the process by which people think, we are doing researc...	Please add the numbers "three-hundred" and "two-hundred and three." Now remember the result (don't f...	Timing-First Click	Timing-Last Click	Timing-Page Submit	Timing-Click Count	Now, type the result of the addition using numerals below (i.e. 0-9).	Timing-First Click	Timing-Last Click	Timing-Page Submit	Timing-Click Count	Sorry, you did NOT pay attention to the instructions. / Please pay attention to the instructions next...	Consider the following policy: / A cap-and-trade policy setsÂ limits for greenhouse gas emissions and r...-Please rate your position on this policy.	Which of the following best describes the basis for your position:	Timing-First Click	Timing-Last Click	Timing-Page Submit	Timing-Click Count	Consider the following policy: / A cap-and-trade policy setsÂ limits for greenhouse gas emissions and r...-Please rate your level of understanding for how this policy would work.	Timing-First Click	Timing-Last Click	Timing-Page Submit	Timing-Click Count	Consider the following policy: / Health care rationing permitsÂ the government to allocate health care...-Please rate your position on this policy.	Which of the following best describes the basis for your position:	Consider the following policy: / Health care rationing permitsÂ the government to allocate health care...-Please rate your level of understanding for how this policy would work.	Consider the following policy: / Universal healthcare provides all U.S. citizens with health care.-Please rate your position on this policy.	Which of the following best describes the basis for your position:	Consider the following policy: / Universal healthcare provides all U.S. citizens with health care.-Please rate your level of understanding for how this policy would work.	Consider the following policy: / A nuclear power policy encourages the development of nuclear power in...-Please rate your position on this policy.	Which of the following best describes the basis for your position:	Consider the following policy: / A nuclear power policy encourages the development of nuclear power in...-Please rate your level of understanding for how this policy would work.	Consider the following policy: / A cap-and-trade policy setsÂ limits for greenhouse gas emissions and r...	Consider the following policy: / Health care rationing permitsÂ the government to allocate health care...	Consider the following policy: / Universal healthcare provides all U.S. citizens with health care. / Ple...	Consider the following policy: / A nuclear power policy encourages the development of nuclear power in...
R_eXQdkyb5N42ylLv	Default Response Set	Anonymous				1	2013-10-02 18:20:02	2013-10-02 18:20:35	1	0	0	0	1	2
R_8q3u4xgBeJRusVD	Default Response Set	Anonymous				1	2013-10-02 18:51:11	2013-10-02 18:53:26	1	0	0	0	1	1	1					23
R_3POvnJ1rs2c26tn	Default Response Set	Anonymous				1	2013-10-02 18:56:55	2013-10-02 18:58:14	1	0	0	0	1	1	1
R_eCIjiCxEBXKd52Z	Default Response Set	Anonymous			66.233.146.115	0	2013-10-02 19:04:23	2013-10-02 19:15:10	1	0	0	0	1	1	1					503						15	4					20					20	6	87	0	5	95	76	1	85	I don't know very much about this, but I feel like it is just another way for the government to impose fees and make more money off the people
R_emrLwxItrALo7cN	Default Response Set	Anonymous			71.99.4.105	0	2013-10-02 19:09:00	2013-10-02 19:15:47	1	0	0	0	1	1	1					503						100	1					100					0	4	100	0	4	100	61	3	100			I know that the Universal health care in the U.S. is not universal. Americans are forced to buy health care insurance when we are barely making it every week financially. I know that if we do not enroll in this healthcare plan by a certain date, we will be ordered to pay a fine, that we can also not afford.
R_5ANl9nNsZgRkQ9T	Default Response Set	Anonymous			108.11.174.48	0	2013-10-02 19:05:50	2013-10-02 19:17:25	1	0	0	0	1	1	1					503						99	2					99					92	1	69	55	3	70	59	3	14		The government would start by collecting information on US citizens to see who would be most eligible. After this, they can start distributing health care for those who need it.
R_3PfDhKOpIs9ZjOl	Default Response Set	Anonymous			74.72.35.151	0	2013-10-02 19:07:30	2013-10-02 19:17:38	1	0	0	0	1	1	1					503						34	4					46					55	2	47	91	1	81	40	4	45	I think this policy is allowing companies to purchase permits for emitting bad gases into the atmosphere. It then destroys our atmosphere. Everything is about money from what I can see.
R_6PdnNrYFS4KPeSh	Default Response Set	Anonymous			70.181.161.89	0	2013-10-02 19:09:09	2013-10-02 19:18:03	1	0	0	0	1	1	1					603						100	2					86					1	5	85	100	1	100	80	1	86				Money would shift towards nuclear development and away from fossil fuel exploitation. This could come as grants, subsidies, and other government funding. The more is focused on nuclear, the less can be spent on fossil fuels, thus decreasing their use and their profitability. In order to access the best government funding, power companies would have to shift towards nuclear power.
R_0CYJkS63FPqfERD	Default Response Set	Anonymous			24.7.135.204	0	2013-10-02 19:08:24	2013-10-02 19:18:15	1	0	0	0	1	1	1					503						76	2					21					76	3	57	11	4	81	7	6	29		It seems that resources would be allocated according to what the government could actually afford and placing the person needing healthcare in the appropriate scale on what they can afford as a customer.
R_6oidmD1odDcX8Il	Default Response Set	Anonymous			98.114.28.247	0	2013-10-02 19:08:43	2013-10-02 19:18:57	1	0	0	0	1	1	1					503						75	1					43					62	1	64	99	1	57	58	1	42	I have no idea about the steps of these policies. My judgement is simply based on the concept that less greenhouse gas emissions is a good thing, and that the requirement that companies spend money to pump them out would lead to a restriction in emissions because it would impact their profit.
R_38GysdVhcZxfcep	Default Response Set	Anonymous			71.252.235.211	0	2013-10-02 19:04:20	2013-10-02 19:19:26	1	0	0	0	1	1	1					503						67	3					54					100	2	100	100	2	100	71	2	68				All I know is that the less we use fossil fuels the better it is for the environment.
R_5oKIY9eD1VBAmZT	Default Response Set	Anonymous			173.27.194.171	0	2013-10-02 19:06:50	2013-10-02 19:20:26	1	0	0	0	1	1	1					503						69	1					57					69	1	46	59	1	56	75	1	46	If a company produces greenhouse gas emissions beyond a predetermined amount, the government would require the company to purchase vouchers. The earnings from the vouchers could in turn offset the environmental impact of the emissions through the funding of alternative energy sources as well as environmental cleanup efforts.
R_e5amfN3hkddThRj	Default Response Set	Anonymous			76.17.132.173	0	2013-10-02 19:04:17	2013-10-02 19:21:13	1	0	0	0	1	1	1					503						79	1					56					29	4	18	49	5	38	29	6	31			Every single person over the age of 26 is required to carry health insurance upon themselves. People may remain on their parents policy until the age of 26. They can go to the government website, once it is up and running again, to determine the amount they will want to pay for the type of coverage they are looking for. They will then choose a company with which to insure themselves, like auto in…
R_0oK0AYZdLfbmDOd	Default Response Set	Anonymous			107.197.245.199	0	2013-10-02 19:12:18	2013-10-02 19:22:25	1	0	0	0	1	1	1					503						56	2					29					69	3	53	57	2	55	54	1	33			Obviously this is in the news all the time now with the shutdown. Universal healthcare would make it more affordable for unemployed or unable to work citizens to have access to healthcare coverage. It would decrease competition in the private sector and would cost tax paying citizens much more.
R_8dnntEosQiBp4IB	Default Response Set	Anonymous			70.97.251.237	0	2013-10-02 19:05:29	2013-10-02 19:23:53	1	0	0	0	1	1	1					503						65	3					64					46	3	18	30	6	11	62	3	20				The nuclear power policy would encourage the development of nuclear power infrasturture by discouraging the investment on fossil fuels as a primary energy source. I personally dont know about an actual policy that is currently in place but I would imagine it would be something like the following. The government would provide funding assistance to build the nuclear power plants. There would be be …
R_bwQand6E4IACVE1	Default Response Set	Anonymous			68.54.201.209	0	2013-10-02 19:07:39	2013-10-02 19:24:41	1	0	0	0	1	1	1					503						44	6					0					8	6	26	95	1	43	23	4	0				I do not have any knowledge of the sentence. I can not answer this question
R_1NqOjVE6EHe1rKt	Default Response Set	Anonymous			67.0.1.18	0	2013-10-02 19:10:46	2013-10-02 19:24:53	1	0	0	0	1	1	1					503						55	3					64					41	4	63	96	1	90	66	3	71	There is a certain limit to the amount of greenhouse gas that a comapany can produce. If they go over those then they have to purchase a permit. I assume this permit would be quite costly in order to discourage companies from producing the greenhouse gasses.
R_3n26TURTezH17QF	Default Response Set	Anonymous			69.4.131.84	0	2013-10-02 19:09:44	2013-10-02 19:25:22	1	0	0	0	1	1	1					503						92	1					42					8	5	59	100	2	84	68	1	25				I don't know about the specific policy. But it seems like a good idea to use different sources of energy since we will run out of fossil fuels. While nuclear power wouldn't be ideal I think it is better than fossil fuels.
R_07HOA5aGasoJSxT	Default Response Set	Anonymous			107.218.39.45	0	2013-10-02 19:17:59	2013-10-02 19:26:14	1	0	0	0	1	1	1					503						66	3					68					66	3	59	34	4	70	68	1	69				Developing new power sources will be priority. Discontinued use of previous fuels will be next. Converting all items to run on the new power source.
R_bse4SunT6SdbWDj	Default Response Set	Anonymous			198.38.52.93	0	2013-10-02 19:14:25	2013-10-02 19:26:49	1	0	0	0	1	1	1					500						0	4					100					0	6	100	0	6	100	0	6	100	More paper work and red tape involved, does not help the environment only makes more money for the government and chases away business to foreign countries
R_5yxBUATOygW5gRn	Default Response Set	Anonymous			68.33.167.175	0	2013-10-02 19:17:36	2013-10-02 19:27:22	1	0	0	0	1	1	1					503						78	1					95					39	4	14	65	2	59	55	1	62		I don't really understand this policy because it is not clear exactly what the government is allocating (budget? distribution of employees in government offices? what?). But I will give it my best shot. / / The Congress, assuming they ever managed to get potty trained and pass some legislation, would utilize available information to classify resources based on some kind of risk assessment as well…
R_5in5g29bBomzVlz	Default Response Set	Anonymous			67.247.78.150	0	2013-10-02 19:13:43	2013-10-02 19:27:48	1	0	0	0	1	1	1					503						73	1					50					15	4	21	71	3	44	24	4	51				What I know about a nuclear power policy is that it encourages the development of nuclear power infrastructure, which would lead to more power plants being made, which would create a nuclear industry, which would create more nuclear waste, which would require oversight so nuclear disasters didn't happen because of the waste being dumped irresponsibly, which would create a nuclear industry lobby, …
R_2leT7vOeg2FdRGZ	Default Response Set	Anonymous			137.145.240.182	0	2013-10-02 19:18:41	2013-10-02 19:29:04	1	0	0	0	1	1	1					503						57	6					39					20	5	45	100	2	84	46	6	80		My guess since I'm not too familiar with health care rationing permits would be that service or health care would be limited to what is in the budget to spend and who the person's ability to pay for the care. Rationing has a scary connotation and therefore makes me perceive it negatively despite not really being aware of what it means.
R_e4YPz7JxVOeIgVn	Default Response Set	Anonymous			70.230.204.140	0	2013-10-02 19:13:26	2013-10-02 19:30:44	1	0	0	0	1	1	1					503						48	4					6					40	6	10	97	1	70	90	1	64		I don't have a good understanding about how this would work, as I indicated previously. The only thing that make sense, from a need/patient point of view, is a decision based on potential benefits to the patient. Allocating health care resources based on their cost and a person's ability to pay, to me, essentially indicates that if you're poor and need an expensive treatment, you're out of luck. …
R_eaGnyua6syy4TqZ	Default Response Set	Anonymous			98.68.161.65	0	2013-10-02 19:06:21	2013-10-02 19:31:39	1	0	0	0	1	1	1					503						67	1					35					46	6	34	61	2	60	6	6	12		would start with gettingthe amount of the person'sincome and family situationsuch as how many peoplein the home etc / Then look at what health care rresource is needed for the family. This would include any chronic illnesses among family members Next the associate would probably consult a pre=prepared chart to see which resource would be best for this family within their income guidelines
R_bK31B664TAPMLLn	Default Response Set	Anonymous			68.9.66.84	0	2013-10-02 19:17:13	2013-10-02 19:32:51	1	0	0	0	1	1	1					503						89	1					14					0	5	100	100	2	100	100	1	100			Universal healthcare already exists in this country. It is called Medicare and anyone over the age of 65 (or younger people who are disabled and unable to work) are eligible. We all understand how Medicare works. If you don't then talk to your grandparents. The late Sen. Ted Kennedy (D-MA) explained universal healthcare as "Medicare for all". Most of Western Europe and Canada have universal healt…
R_3PE2oRHKT5iUUAd	Default Response Set	Anonymous			172.56.26.243	0	2013-10-02 19:11:42	2013-10-02 19:33:25	1	0	0	0	1	1	1					503						70	1					27					47	3	0	54	3	59	77	1	39		I cannot answer the question as I know nothing about this policy or what it means.
R_dniVeoRdKokYD0F	Default Response Set	Anonymous			76.250.117.134	0	2013-10-02 19:09:14	2013-10-02 19:33:46	1	0	0	0	1	1	1					503						38	6					48					59	3	42	56	1	57	39	6	70				The policy would encourage the use of nuclear energy and discourage reliance on fossil fuels. The first stage would enact laws including changes in tax policy which would complement the objective. Subsidies, tax credits and any other form of government help for the fossil fuel industries and similarly, legislative measures would be enacted to encourage the construction of nuclear power plants. Ne…
R_5bf6581qtIULIrz	Default Response Set	Anonymous			76.25.0.122	0	2013-10-02 19:24:07	2013-10-02 19:34:33	1	0	0	0	1	1	1					503						28	4					70					69	1	54	58	1	64	74	1	76		Patients would schedule an appointment with their primary care provider. At this appointment they would recieve a diagnoses and prognosis for a cure and various treatments would be explored and compared against a cost/benefit ratio. Once the treatment with the greatest chance of success and balance of cost is discoverd, the patient would recieve this treatment.
R_8GtpekkxmQuI7NH	Default Response Set	Anonymous			71.89.80.206	0	2013-10-02 19:22:57	2013-10-02 19:35:24	1	0	0	0	1	1	1					503						65	2					48					36	5	27	41	3	54	36	4	40				We will eventually run out of fossil fuels such as coal, but using nuclear power is dangerous, costly, and not as well researched as fossil fuels as an energy source. We should consider trying to find additional sources of energy, i.e. solar, solar, wind, etc., so we do not need to drain our fossil fuel supply nor deal with the dangers and costs of nuclear power.
R_d6YVeVK2HU4iqCp	Default Response Set	Anonymous			67.252.94.26	0	2013-10-02 19:28:10	2013-10-02 19:36:41	1	0	0	0	1	1	1					503						93	2					96					100	1	97	96	3	77	56	1	57	For companies that work with machines that emit less greenhouse gases, it will be more cost efficient. For those with machines that emit such gases, it is possible to do so, but will need a permit for such equipment. It is more costly and the money can encourage environmental mindfulness, plus the permit fees could fund research for more ecologically friendly means of manufacturing.
R_6Qd5coHvwKZOETP	Default Response Set	Anonymous			108.48.51.202	0	2013-10-02 19:29:06	2013-10-02 19:38:34	1	0	0	0	1	1	1					503						79	3					64					0	5	89	100	2	100	63	1	28			The US has citizens who are not covered by health care and need more medical attention. These people are unable to pay for the cost of health coverage. The US government's responsibility is to help these citizens and any citizen who needs health coverage. The US government will help provide universal healthcare to all of its citizens. The more that enter, the better for all. It is the right thing…
R_9mnoibeb5ynO7Up	Default Response Set	Anonymous			108.46.190.134	0	2013-10-02 19:30:42	2013-10-02 19:38:56	1	0	0	0	1	1	1					503						90	1					89					11	6	67	100	2	100	17	1	72				Fossil fuels are a finite resource, so once they are gone, they are gone forever, and their supply is rapidly running out. Nuclear power has some risks, more than other green sources of energy (like solar or wind), but the technology is already in use, and it is a renewable resource. It creates the same power as fossil fuels, but it won't run out.
R_cUNJWDZL8WIa0D3	Default Response Set	Anonymous			68.11.144.166	0	2013-10-02 19:16:30	2013-10-02 19:39:12	1	0	0	0	1	1	1					503						89	1					64					47	6	36	100	1	95	75	3	64	An authority sets a limit on the amount of emissions allowed; companies must either adhere to those limits or purchase costly permits to allow them to create more emissions than permitted by law. The permits must ideally be expensive enough to make it more cost-effective to research green technology to avoid having to pay for the permits in the future.
R_dnbBr1nL2LomQPb	Default Response Set	Anonymous			173.66.96.247	0	2013-10-02 19:16:58	2013-10-02 19:39:38	1	0	0	0	1	1	1					503						85	2					93					75	3	29	80	2	100	19	4	91				A nuclear power policy leads to the development of plants and other nuclear power creating structures to power the nation, while taxing industries that rely on fossil fuels. Nuclear power is man made and can be commissioned at will at the expense of nuclear waste being created, it is inexhaustible. The policy discourages fossil based energy producers with higher taxation, because of their detrime…
R_es8x76F93WnrtBz	Default Response Set	Anonymous			98.166.243.168	0	2013-10-02 19:26:50	2013-10-02 19:43:35	1	0	0	0	1	1	1					503						33	6					32					0	4	34	14	4	72	100	3	91				A nuclear power policy would first provide a plan for replacing fossil fuel power and investing in nuclear power.It would then involve aquiring funding the needs, based on the plan. Performing detailed analysis of where powerplants are located, where new powerplants can be built, ect, would be necessary. Creating a public awareness/public support campaign would also be important, to minimize push…
R_aWUw2yASiEy5kGN	Default Response Set	Anonymous			68.104.188.186	0	2013-10-02 19:29:04	2013-10-02 19:43:41	1	0	0	0	1	1	1					503						71	1					71					69	3	52	93	1	70	70	1	70			I believe that universal healthcare is a must in the United States. / It would need to be measured by how healthy someone is, but to be fair someone who takes care of their health should not have to pay more for someone who does not. / Children and the elderly should have free healthcare no matter what. /
R_3W9YoVg2F0f17wx	Default Response Set	Anonymous			75.134.191.168	0	2013-10-02 19:28:43	2013-10-02 19:44:40	1	0	0	0	1	1	1					503						0	4					72					4	4	38	9	4	40	59	1	63	There is a cap, or limit upon what a given company is allowed to emit. Once the cap has been reached, companies can enter the "marketplace" and negotiate through trade with other companies who have not reached their limit. The supposed logic of this policy is that only a given amount of pollutants would be emitted at any time.
R_723vvJVrU8luYGF	Default Response Set	Anonymous			173.111.57.105	0	2013-10-02 19:26:08	2013-10-02 19:44:53	1	0	0	0	1	1	1					503						100	1					91					39	6	76	100	1	100	65	1	97		A central outcomes database would be created (much like insurance companies probably already have) to collect and analyze ROI on outcomes from specific treatments. Data from this source would be combined with the individuals financial status to determine if they are worthy of receiving healthcare. When an ill person shows up at a provider's office with a condition, their identity would be run aga…
R_2och5ewJ6kY7v6J	Default Response Set	Anonymous			162.198.9.138	0	2013-10-02 19:24:34	2013-10-02 19:45:27	1	0	0	0	1	1	1					503						74	1					65					7	5	38	100	2	100	61	3	39		Health care rationing means that government has the ability to determine what resources are available to a particular person based upon their income. For someone with a lower income, their resources may be limited as they would have to take a less expensive route. It also means the government can determine what treatments are the most beneficial for you.
R_bI76pxyzEFtNOYJ	Default Response Set	Anonymous			70.189.157.10	0	2013-10-02 19:20:05	2013-10-02 19:46:13	1	0	0	0	1	1	1					503						92	3					72					86	2	95	100	2	100	95	1	96	A government entity sets a limit or cap on the amount of a pollutant that may be emitted. The limit or cap is sold to companies as "emissions permits" which gives them the right to discharge a specific volume of the specified pollutant. Companies are required to obtain a certain number of permits or credits to cover their emissions. The total number of permits can't exceed the cap. Companies in n…
R_essQybOh6jp12cd	Default Response Set	Anonymous			98.255.0.158	0	2013-10-02 19:36:39	2013-10-02 19:49:08	1	0	0	0	1	1	1					503						45	6					64					72	1	78	91	1	56	21	4	14				While discouraging fossil fuel would still be a major source of energy for America in general. This nuclear power policy would probably start off slow and gain momentum when technology allows machinery that can use a different energy source as well as it uses fossil fuel. / / Policy sentence above sounds vague and I have written my opinion on the subject.
R_bQ3NFU7DPAaOel7	Default Response Set	Anonymous			24.42.192.234	0	2013-10-02 19:36:58	2013-10-02 19:49:20	1	0	0	0	1	1	1					503						68	1					62					44	4	37	61	2	39	69	1	83			The government would provide all citizens with health care. / They would settle agreements with doctors, hospitals and insurance providers to universally agree on fees due. / Each citizen would be made aware of the new policies with their doctors. / Every citizen would be required to pay for their health insurance at a reasonable cost.
R_5byw4c1kxcLJavP	Default Response Set	Anonymous			68.184.122.22	0	2013-10-02 19:40:36	2013-10-02 19:49:42	1	0	0	0	1	1	1					503						99	1					50					0	5	81	100	2	100	22	4	97	Companies are given a maximum amount of greenhouse gas emissions they can be responsible for producing. When they need to exceed that they pay for permits. With the permit, they can increase their amount of greenhouse gas emissions. That money should then be used for initiatives that combat greenhouse gases.
R_88GfhHBgBfXEFff	Default Response Set	Anonymous			66.227.152.152	0	2013-10-02 19:38:15	2013-10-02 19:50:44	1	0	0	0	1	1	1					503						68	1					60					47	4	25	59	1	70	50	1	0		I am sorry, I do not know enough about this to write a sentence.
R_egGK4kj4YglWHch	Default Response Set	Anonymous			72.161.120.100	0	2013-10-02 19:35:09	2013-10-02 19:53:10	1	0	0	0	1	1	1					503						45	3					42					5	5	31	50	3	33	36	6	15	A cap and trade policy would limit the amount of greenhouse gas emissions or carbon print that a company could produce. / Should a company produce gas emissions, they would be subjected to fines. / These fines would most likely lead to the closure of many businesses because the fines would be extremely costly and to retro fit factories etc. to limit greenhouse gas emissions would be too costly as…
R_bkMWy7isOzX12m1	Default Response Set	Anonymous			75.138.85.203	0	2013-10-02 19:42:40	2013-10-02 19:54:38	1	0	0	0	1	1	1					503						60	3					56					80	2	59	92	2	92	85	1	8			From what I understand, universal healthcare would make companies pay more towards healthcare in order to provide their employees with healthcare or better healthcare.
R_3lLw9pFTcQ937U1	Default Response Set	Anonymous			173.54.178.92	0	2013-10-02 19:37:05	2013-10-02 19:54:43	1	0	0	0	1	1	1					503						73	1					61					38	6	43	46	4	39	74	2	74			Universal healthcare is a way for the government to essentially try to give everyone health care based on their income. The problem with this system is that it penalizes those that essentially make little and charges fees for those that don't go for it or can't afford it.
R_aVqrkzGJPetFdkh	Default Response Set	Anonymous			174.24.34.5	0	2013-10-02 19:28:41	2013-10-02 19:55:39	1	0	0	0	1	1	1					503						80	3					42					22	6	6	86	2	15	53	1	34	Companies would have a limit on the emissions they produce and are required to pay when they go over those limits. I really don't know more than this sorry.
R_6nGqXnEdXMsVw1L	Default Response Set	Anonymous			67.78.97.25	0	2013-10-02 19:46:28	2013-10-02 19:57:39	1	0	0	0	1	1	1					503						86	1					74					28	4	58	66	1	17	85	1	23				Nuclear power is a way to provide power without hurting the planet. Although nuclear power could be dangerous if something goes wrong, if it works, we don't have to rely on fossil fuels and the depletion of Earth's resources.
R_2sDxgQgwwdt9jwN	Default Response Set	Anonymous			75.187.254.125	0	2013-10-02 19:42:34	2013-10-02 19:58:31	1	0	0	0	1	1	1					503						37	6					89					6	5	13	69	2	26	84	1	81				nuclear power would be developed. when the new nuclear plants come on line the old fossel fuel plants would be shut down leaving a better enviroment
R_1C9Y3LgMqoG5U1f	Default Response Set	Anonymous			71.187.181.206	0	2013-10-02 19:53:53	2013-10-02 20:01:06	1	0	0	0	1	1	1					503						71	3					40					33	6	57	67	2	68	76	1	70	Cap-and-trade basically requires companies to limit their greenhouse gas emissions, or PAY for their emissions. Emitting greenhouse gas would come at a cost.
R_5aKcmWkeBvwofu5	Default Response Set	Anonymous			107.10.231.172	0	2013-10-02 19:49:48	2013-10-02 20:02:23	1	0	0	0	1	1	1					503						58	1					53					53	2	31	50	2	52	51	1	36	There is a cap on how much greenhouse gases you can put into the atmosphere. A permit is required to emit these gases.
R_3WYrsdmeA1WvD49	Default Response Set	Anonymous			66.57.65.132	0	2013-10-02 19:45:27	2013-10-02 20:03:05	1	0	0	0	1	1	1					503						86	3					53					50	6	8	91	2	54	48	4	40	A cap-and-trade policy requires that manufacturers develop cleaner methods so that the toxic emissions are reduced if not eliminated. If a manufacturer cannot entirely eliminate toxic emissions, that manufacturer must purchase permits to have some emissions. / This alone improves the environment globally. But there is more to it. / The governing board does not have to grant permits to all who app…
R_9Z8o1UR5aDORzoN	Default Response Set	Anonymous			99.197.86.92	0	2013-10-02 19:40:30	2013-10-02 20:03:48	1	0	0	0	1	1	1					503						94	3					77					86	3	76	100	1	98	60	4	75		Health care rationing should in theory cut costs by limiting the number of tests doctors would perform and thus cutting health care costs. When people say health care rationing, this is often a code for ObamaCare or the Affordable Healthcare Law, so I partially expect that's what you might be saying when you say health care rationing. / / Ideally, health care rationing would reduce the patient's …
R_4Z0SsiCOl0GQXch	Default Response Set	Anonymous			75.50.150.154	0	2013-10-02 19:51:48	2013-10-02 20:04:01	1	0	0	0	1	1	1					503						19	5					73					95	1	83	100	1	95	18	5	82		health care rationing is the government's attempt at providing healthcare for those who need it while existing with a dual policy of private and public healthcare plans.
R_3fp2A1mchRqlu8B	Default Response Set	Anonymous			74.243.5.182	0	2013-10-02 19:46:46	2013-10-02 20:04:46	1	0	0	0	1	1	1					503						57	3					15					23	5	69	18	5	98	0	4	100				A nuclear power plant can supposably give us clean energy. I don't exactly know how it works but I know that there have been problems with them in places like Japan and I believe Russia. The problem is that they work really well until they don't and then they cause massive disaters that are way worse than the problems they are supposed to fix in my opinion. They are just not safe.
R_0xIwDGf8IDiWaLH	Default Response Set	Anonymous			24.62.66.34	0	2013-10-02 19:47:52	2013-10-02 20:04:54	1	0	0	0	1	1	1					503						34	6					49					0	6	57	10	4	50	20	4	50		Government control would enable them to make a decision on my health care and would prevent my ability to choose my own specialist which could lead to my condition worsening and possibly my death.
R_3UbthAhOH2pj7HD	Default Response Set	Anonymous			71.100.22.109	0	2013-10-02 19:37:03	2013-10-02 20:05:06	1	0	0	0	1	1	1					503						58	3					70					75	3	64	100	3	100	34	6	71	A cap-and-trade program directly limits the quantity of carbon-emitting fuels burned, leading to higher energy prices. The quantity of permits issued may rise or fall over time to phase in a policy or to meet changing needs. Many plans call for large initial annual allocations and reductions over time to ease firmsâ€™ transition to lower annual levels of carbon emissions.
R_b3ABC4oB8XheHvT	Default Response Set	Anonymous			98.71.28.181	0	2013-10-02 19:35:19	2013-10-02 20:07:57	1	0	0	0	1	1	1					503						83	2					59					61	1	17	67	3	10	91	1	58				I am not sure what the policy steps would be, but my understanding is more of the resulted outcome. In my understanding, it would lead to a less chance of a melt down like in Chernobyl. Anything to avoid that extreme incident would be a positive policy. I thought my understanding was more defined than this, but when I am trying to put it on paper, I realize I have very little clue about the detai…
R_6s2Uogfp6ovfEgJ	Default Response Set	Anonymous			67.235.134.101	0	2013-10-02 19:47:10	2013-10-02 20:07:59	1	0	0	0	1	1	1					533						11	5					90					24	4	17	72	2	87	17	4	94				It is pretty clear. The policy is to build more nuclear power plants and try to steer us away from fossil fuels. Fossil fuels are bad for the environment. However, if you pay attention to the news, nuclear power can be just as devastating to the environment as fossil fuels.
R_6Xq8wvI7cYEuu0t	Default Response Set	Anonymous			74.140.83.252	0	2013-10-02 19:40:08	2013-10-02 20:09:10	1	0	0	0	1	1	1					503						82	3					37					78	1	36	0	1	70	33	4	13				Well fossil fuels will some day be gone. We will use them all up. We should take preventative measures now to make sure that this does not happen. That is all I really know and understand about this subject.
R_9AGqdRghPGsPV8F	Default Response Set	Anonymous			72.94.254.177	0	2013-10-02 19:55:17	2013-10-02 20:09:46	1	0	0	0	1	1	1					503						100	1					65					26	4	36	100	1	60	48	4	21			I do not know as much about this policy as I should. My understanding of universal health care is that all Americans are now required to have health insurance. They will be able to purchase health insurance in different "marketplaces" to choose what is best for them. The outcome will somehow be low-cost healthcare for all Americans. I think that healthcare will be subsidized by the government.
R_6l2DCZtCvmpO84d	Default Response Set	Anonymous			108.14.115.240	0	2013-10-02 20:03:06	2013-10-02 20:12:39	1	0	0	0	1	1	1					503						0	6					100					78	3	100	56	1	82	100	1	100		Congress would enact a bill allocating funding and detailing structure of a Federal agency to oversee the allocation of health care resources. The agency would then act out its mandate through a mixture of State grants, healthcare mandates, and federal oversight committees. Details of the rationing would ultimately be decided at a city/local level.
R_7U9erlTigWjQdzD	Default Response Set	Anonymous			50.80.109.240	0	2013-10-02 20:00:08	2013-10-02 20:18:01	1	0	0	0	1	1	1					503						10	6					33					10	4	100	12	4	97	13	6	77				I do not know the step by steps but I can see that using fossil fuels would be better for the environment and could more cost efficient down the road.
R_0Jo9mvsS9L0J1hb	Default Response Set	Anonymous			68.92.177.253	0	2013-10-02 20:00:08	2013-10-02 20:18:03	1	0	0	0	1	1	1					503						27	4					66					30	5	37	6	4	94	31	4	39	Companies would have to obtain a permit in order to operate their company in a way that emits greenhouse gasses which can be harmful to the environment. By that, I mean it raises the CO2 in the atmosphere, thus triggering more rapid global warming due to the riding atmospheric temperatures. This would mainly be for large manufacturing companies that use equipment that puts off these emissions.
R_1H7hrPOkVkhAptb	Default Response Set	Anonymous			99.194.106.69	0	2013-10-02 20:03:34	2013-10-02 20:19:42	1	0	0	0	1	1	1					503						84	2					42					66	1	55	56	3	63	77	1	61			THE GOVERNMENT WOULD COVER HEALTHCARE FOR ALL OF THE CITIZENS. TAXES WOULD BE INCREASED TO PAY FOR THE COST OF UNIVERSAL HEALTHCARE AND BUDGETS FOR HEALTHCARE SALARIES AND FACILITIES WOULD MOST LIKELY BE LESSENED. RARE OR EXPENSIVE MEDICAL TREATMENT WILL HAVE TO BE QUALIFIED FOR, MEANING YOU MUST BE IN GREAT NEED, HAVE A HIGH SUCCESS OF RECOVERY.
R_bjEDzQP3jfvQ3qt	Default Response Set	Anonymous			24.250.164.100	0	2013-10-02 19:54:54	2013-10-02 20:20:19	1	0	0	0	1	1	1					9						84	2					83					47	6	33	51	3	61	29	6	70			1. Health care system which provides health care and financial protection to all its citizens. / 2.It is organized around providing a specified package of benefits to all members of a society / 3.End goal of providing financial risk protection, improved access to health services, and improved health outcomes.
R_9sIZvvjWRds1xhH	Default Response Set	Anonymous			68.229.47.19	0	2013-10-02 20:03:26	2013-10-02 20:20:27	1	0	0	0	1	1	1					503						88	1					22					33	4	20	43	5	72	50	4	71				A nuclear power policy says that a company should invest in making infrastructure that accommodates nuclear power. This infrastructure allows nuclear power to become more common. The more nuclear power plants there are, the more likely a disaster is to occur. This same policy would deter money from being spent on fossil fuels. This is a positive outcome because fossil fuels are non renewable.
R_2b2BtLaJYRMZwUt	Default Response Set	Anonymous			68.193.65.124	0	2013-10-02 20:13:00	2013-10-02 20:22:42	1	0	0	0	1	1	1					503						62	1					65					55	2	41	63	1	56	66	2	69	By limiting the overall emissions of greenhouse gases, this will lead to a more functional ozone layer. this will better protect us from harmful UV rays. overall, this is a good policy because companies will be hindered in harming our environment
R_6txlcZfUNBhKQBv	Default Response Set	Anonymous			96.241.140.153	0	2013-10-02 20:13:07	2013-10-02 20:28:05	1	0	0	0	1	1	1					503						31	4					54					49	3	7	63	3	32	64	2	66				Fossil fuels are non-renewable, meaning, once depleted, they're done and there's no more to use. The country/world needs to stop relying on fossil fuels and start relying on power options that are renewable. An example of which, is nuclear power. Nuclear power uses the energy from different elements that can be constructed by man (and thus, an infinite supply). If there was to be a nuclear power …
R_1AFmvOunchMNrIV	Default Response Set	Anonymous			108.194.234.159	0	2013-10-02 20:18:57	2013-10-02 20:30:41	1	0	0	0	1	1	1					500						74	3					100					72	3	74	83	3	24	72	3	83				Companies would only be able to invest in green power. Not allowing for any fossil fueled based things
R_1N77lmvSiJwaIAJ	Default Response Set	Anonymous			207.118.96.19	0	2013-10-02 20:11:01	2013-10-02 20:32:00	1	0	0	0	1	1	1					503						50	3					2					48	3	0	37	6	39	50	3	23			In order to fund it, either taxes would have to drastically rise and/or many U.S. citizens would be forced to buy healthcare regardless of their ability to pay for it, and not being able to pay for it would mean they couldn't opt-in for it, and if they didn't opt-in they would be fined, for basically not having money in the first place. But the element of not being able to be denied for health in…
R_9Y8QfZNTLSfRust	Default Response Set	Anonymous			66.44.38.250	0	2013-10-02 20:18:44	2013-10-02 20:35:26	1	0	0	0	1	1	1					503						72	2					72					46	5	65	81	2	82	39	6	59		Health care rationing is a policy in which health care decisions would be made by the government regarding who gets healthcare and when. The goal would be to reduce costs by reducing the usage or healthcare when it may not be needed. This means that Doctors would not be able to run expensive tests or perform expensive procedures unless the government approved. The issue is that Americans with goo…
R_2cskL3aW6GKGokt	Default Response Set	Anonymous			8.225.200.93	0	2013-10-02 20:21:14	2013-10-02 20:35:50	1	0	0	0	1	1	1					503						38	6					49					13	4	86	21	4	73	59	1	65			Government issues healthcare for all citizens --> Taxes increase ---> Government continues to spend out of control ----> Health care system does not address key issues for making people healthy ex. food, exercise, not shoving pills for drug companys ---> costs contine to rise ---> taxes rise ---> Governemnt is now trying to keep costs down and has to decide who lives and who dies.
R_6kTNjtykecsG8Dz	Default Response Set	Anonymous			68.62.81.18	0	2013-10-02 20:22:23	2013-10-02 20:35:58	1	0	0	0	1	1	1					503						74	3					31					64	3	73	100	1	70	65	3	37	The government sets a cap on the number of greenhouse gas emissions a company is allowed to make. In order to make any of these emissions, the company must first purchase a permit. If the company has not purchased a greenhouse emissions permit, they would be fined/jail/etc. for violating the permit requirement. If the company has the permit and exceeds the amount that there permit is for then the…
R_1ZbQgNb8MIVrhUp	Default Response Set	Anonymous			75.121.250.110	0	2013-10-02 20:26:48	2013-10-02 20:38:36	1	0	0	0	1	1	1					503						54	3					12					73	1	31	66	1	33	27	6	20	Each company would have a limitation from a permit on how much greenhouse gas emissions they could emit. In order to emit them into the air these companies would have to purchase this permit from the government. If they go over their allowed amount they would have to pay a fine.
R_1LgHgJ7hNYgGEPX	Default Response Set	Anonymous			108.38.209.174	0	2013-10-02 20:31:26	2013-10-02 20:42:48	1	0	0	0	1	1	1					503						90	1					68					5	5	36	90	1	73	18	4	75			registration some kind of fee structure
R_ewx97TlR2EudLVz	Default Response Set	Anonymous			184.57.73.131	0	2013-10-02 20:28:18	2013-10-02 20:43:14	1	0	0	0	1	1	1					503						65	3					51					50	3	50	71	3	60	76	1	63		The government would "ration" healthcare to citizens based upon several factors, such as the cost of the procedure, the likelihood that the procedure in question would benefit the patient, as well as the perceived ability of the patient to pay for the procedure in question. Ideally, the most expensive and potentially useful healthcare would go to the people who need it most.
R_2aFQhnkV0uSBZSB	Default Response Set	Anonymous			72.188.10.42	0	2013-10-02 20:36:27	2013-10-02 20:43:18	1	0	0	0	1	1	1					503						58	2					43					62	2	60	82	2	70	71	2	42				I don't know what this means really. I know nuclear is usually not good and fossil fuels are, so this would make sense to do.
R_85IrzEVIEc3Wi8d	Default Response Set	Anonymous			24.193.36.77	0	2013-10-02 20:28:50	2013-10-02 20:43:41	1	0	0	0	1	1	1					503						89	2					71					73	3	56	86	2	95	36	6	51				Nuclear power is making electricity through controlled nuclear reactions. It is one form of mass energy production. Many countries, including US are already using this technology to produce power for their citizens. This type of power required massive amounts if water and also a large piece of land to accommodate the facility. There is also unsafe nuclear waste produced that requires safe storage…
R_cUV69ILWEJsP8Pz	Default Response Set	Anonymous			67.163.161.220	0	2013-10-02 20:32:39	2013-10-02 20:45:34	1	0	0	0	1	1	1					503						100	1					48					18	6	78	100	1	80	11	6	13				I don't really know much about this topic. I'd say the nuclear power industry is trying to stop us from using fossil fuels as a primary energy source and only use nuclear power for energy which will mean more money for the nuclear power industry, but a more polluted Earth for everyone else.
R_cN3sDv7Yix8lgDX	Default Response Set	Anonymous			74.197.33.123	0	2013-10-02 20:25:45	2013-10-02 20:46:06	1	0	0	0	1	1	1					503						50	3					70					34	4	67	100	1	92	63	1	62			an individual goes to a healthcare provider and submits themselves for analysis and treatment. the provider analyzes and treats the patient as appropriate. the government has instituted a mechanism whereby the healthcare provider is paid and the individual never has to worry about not getting healthcare
R_3f53roG9jcMe9ff	Default Response Set	Anonymous			97.85.200.160	0	2013-10-02 20:32:44	2013-10-02 20:47:16	1	0	0	0	1	1	1					1						84	2					67					5	5	80	0	5	100	19	5	26		Health care is limited by the government. Communist.
R_0wXENd4qM0ANOjb	Default Response Set	Anonymous			71.179.114.198	0	2013-10-02 20:33:46	2013-10-02 20:48:23	1	0	0	0	1	1	1					503						65	1					57					35	6	36	100	1	33	30	4	37	The government sets a cap for emissions. Companies that pollute have to buy credits from the government. The credits are like a "i can pollute this much" token. A company can only buy so many credits. If they need more, they have to buy them from another company that isn't using it.
R_b1aFmmrBuewJtZj	Default Response Set	Anonymous			69.112.181.190	0	2013-10-02 20:36:05	2013-10-02 20:48:31	1	0	0	0	1	1	1					503						25	6					67					40	4	64	33	4	73	59	1	63	Limits would be set on emissions expected from different types of industry. / Emissions would be tested on a certain industry. / The industry would have to comply with the limits and purchase permits for the emissions. / If found out of compliance, they would be forced to comply or face possible shutdown. / Continuous evaluation would need to be done on said industry.
R_1Mpa3re1JJ2Nxop	Default Response Set	Anonymous			72.201.22.8	0	2013-10-02 20:40:36	2013-10-02 20:49:14	1	0	0	0	1	1	1					403						100	1					87					60	2	15	97	1	96	95	1	68				I'm not entirely sure, but I'd expect that tax benefits and grants would be given to those working in the nuclear power field, encouraging them to develop more efficient uses. Implementing nuclear power is also much safer and cleaner.
R_ddvngeEEp1TBx53	Default Response Set	Anonymous			142.129.36.253	0	2013-10-02 20:40:35	2013-10-02 20:54:51	1	0	0	0	1	1	1					503						89	1					55					34	5	41	100	1	82	43	5	44		The government would determine if and how much of a persons health care it would cover. This decision would be made depending on how much the person could pay, as well as their health condition. Depending on the condition, the government would assess what the benefit would be of the recommended treatment, and this would be taken into account when reviewing if the procedures/treatment would be cov…
R_e4l5NahU67HsYw5	Default Response Set	Anonymous			98.236.208.35	0	2013-10-02 20:45:20	2013-10-02 20:58:09	1	0	0	0	1	1	1					503						54	3					51					40	6	33	10	6	48	48	6	49	I think it's a good idea because it may help with the environment and try to keep the air clean
R_24Ef6Q2y7Jxg6up	Default Response Set	Anonymous			50.137.61.193	0	2013-10-02 20:35:07	2013-10-02 20:59:17	1	0	0	0	1	1	1					503						100	1					74					71	1	67	100	1	68	17	6	72			It is unclear whether or not you are referring to a specific policy or a hypothetical one. There are two possible scenarios that I understand about this policy. Single Payer: Citizens pay higher taxes for health care costs and services to be regulated and run by the government. When this occurs, health care expenses are reduced and health care costs less for the average citizen. Because of the lo…
R_a5KdyLac19D1uK1	Default Response Set	Anonymous			24.214.53.202	0	2013-10-02 20:37:52	2013-10-02 20:59:28	1	0	0	0	1	1	1					503						85	1					71					19	4	20	100	1	84	59	3	61	Cap and trade policies give companies incentives for reducing pollution. The government (maybe the EPA, but I really have no idea) sets a limit on how much pollution a company can produce. The government sells permits to those companies giving them the right to pollute the environment until they reach whatever their cap is, depending on how many permits they hold.
R_e3WjaSse18GlsqN	Default Response Set	Anonymous			209.162.15.220	0	2013-10-02 20:49:00	2013-10-02 21:00:42	1	0	0	0	1	1	1					503						74	1					100					33	6	44	100	1	100	15	4	100				A nuclear power policy is generally considered to be a policy that promotes and supports the development of nuclear power. Proponents of nuclear power see it as the best possible way to generate power. A nuclear power policy would encourage the construction and use of nuclear power plants. Utilities would be encouraged to build this type of plant and no other.
R_aXhWb659KOzpBqt	Default Response Set	Anonymous			98.160.161.9	0	2013-10-02 20:42:17	2013-10-02 21:00:57	1	0	0	0	1	1	1					503						60	3					76					46	6	60	94	2	91	89	1	81			All Americans are automatically covered under this plan. This leads to not having any private health insurance except perhapst he very rich. Lower cost health care is possible without the profit incentive.
R_00cu1ZvZx09ummp	Default Response Set	Anonymous			190.107.63.213	0	2013-10-02 20:28:15	2013-10-02 21:02:41	1	0	0	0	1	1	1					5						72	2					37					50	3	39	90	1	69	34	4	60		Nuclar reactors are esential in energy, but it has a danger especially by an terrorist atack, and I prefere fossil energy, By nuclear energy can Affect peoples health and use medical funds can help to prevent deseases.
R_0iUtYUtVn1ZnOcZ	Default Response Set	Anonymous			50.160.170.132	0	2013-10-02 20:48:10	2013-10-02 21:02:52	1	0	0	0	1	1	1					503						100	1					69					22	6	26	76	2	92	23	6	31		I'm not very familiar with this policy but if I were to describe my interpretation, it would mean that people would lose the ability to use the health care resources of their choice. So if I were to get sick, depending on how much a provider charges and what I can afford to pay, the government will allow me to go to certain providers. If I found a provider that I thought would be a better fit for…
R_dg7oFx0yfaiCdet	Default Response Set	Anonymous			184.9.147.11	0	2013-10-02 20:45:17	2013-10-02 21:03:17	1	0	0	0	1	1	1					503						93	1					75					0	4	81	99	1	93	11	4	78		Health care rationing would ration healthcare to individuals. If you needed a procedure done, some individual would evaluate the cost of the procedure, the potential benefit (such as how long it would extend a person's life or improve their quality of living), and how much a person could afford to pay for said procedure. After evaluating the circumstances, if it was decided that the potential ben…
R_bISWqMI7OYc5HCJ	Default Response Set	Anonymous			24.178.44.236	0	2013-10-02 20:47:05	2013-10-02 21:07:45	1	0	0	0	1	1	1					503						76	3					67					20	6	23	56	3	59	39	3	35				A nuclear power policy that would reward or otherwise provide some benefit to companies who develop more ways to use nuclear power. The policy would provide penalty, or not provide any benefits to companies who rely mostly on the use of fossil fuels.
R_eJ8OHbpSQl5LLOl	Default Response Set	Anonymous			67.241.54.39	0	2013-10-02 20:44:11	2013-10-02 21:08:00	1	0	0	0	1	1	1					503						56	2					66					92	1	65	56	2	63	81	1	78			Universal Health care provides each US citizen with health care. From what I understand, because not all Americans have jobs which provide health care, to buy an individual plan would be too expensive, so many go without. If they end up at the hospital, the accrue thousands of dollars of bills, which they obviously cannot pay, so are stuck in a vicious cycle with bill collectors and hospital. Uni…
R_3khppsvyXrlzwBn	Default Response Set	Anonymous			99.188.190.125	0	2013-10-02 20:58:59	2013-10-02 21:16:26	1	0	0	0	1	1	1					503						94	3					46					33	4	79	87	1	94	0	4	77				Nuclear power in my understanding is dangerous to our health as well as that of the environment.
R_ebMm1lT51QNDB65	Default Response Set	Anonymous			72.49.51.26	0	2013-10-02 21:06:13	2013-10-02 21:19:19	1	0	0	0	1	1	1					503						78	1					69					32	6	53	100	1	100	82	3	66		I know very little about this policy. I would prefer a policy of universal health care, where everyone pays a tax of sorts, and receives the health care they require at any given time. This policy sounds as if someone who is injured does not have the required money, they would not get the required care. As someone who knows our medical aid procedures and devices are insanely over priced for their…
R_7PobkexPn2NnbYp	Default Response Set	Anonymous			64.39.89.184	0	2013-10-02 20:48:25	2013-10-02 21:21:10	1	0	0	0	1	1	1					503						72	1					40					37	6	36	84	1	56	41	6	29			Universal health care assures health caret all citizens. Most of my admiitedly limited knowledge comes from the Canadian model. I know that coverage is pretty much standard for everyone. It does take some individual choice away from people. It also sometimes results in long waiting times for procedures. The quality of coverage does not depend on a person's income. It is an equal right for all.
R_0wd6dHub7mAUsE5	Default Response Set	Anonymous			69.249.4.223	0	2013-10-02 21:13:20	2013-10-02 21:22:05	1	0	0	0	1	1	1					503						91	1					65					37	5	67	100	2	84	75	1	73			First we would have to raise taxes to run a government insurance scheme - like current private insurers but run by the government. Second we would put everyone into the plan, issue ID cards, etc. just like is currently done for private insurance. Third, we would set up the infrastructure to process claims from hospitals and other medical providers just like an insurance company. Then we would hav…
R_5svz82S619RjlJj	Default Response Set	Anonymous			71.234.193.99	0	2013-10-02 20:49:34	2013-10-02 21:26:39	1	0	0	0	1	1	1					503						100	2					100					22	6	100	100	1	27	91	1	100	A cap and trade policy is a market-based approach in order to control/ put limits on pollution such as air and water pollution by providing economic incentives for achieving reductions in the emissions of pollutants. Therefore, a cap and trade policy on pollution is controlled by a central authority in our case the central government. The government sets a limit or cap on the amount of a pollutan…
R_9ucUiWIxzuBADAx	Default Response Set	Anonymous			24.219.193.211	0	2013-10-02 21:08:25	2013-10-02 21:30:11	1	0	0	0	1	1	1					503						12	4					52					0	4	66	100	1	80	8	4	52	The government, after consultations, would set a cap for greenhouse gas emissions that all industries and firms within those industries would have to abide by. Firms would then be able to buy credits from other firms that would allow them to emit gases over the cap. So for instance, say firm A got in 10k tons below their cap. They could then sell the rights to emit 10k extra tons above the cap to…
R_8dB0dXEhG4KsjCB	Default Response Set	Anonymous			173.31.100.119	0	2013-10-02 21:42:41	2013-10-02 21:56:18	1	0	0	0	1	1	1					503						92	1					65					3	5	58	100	1	100	36	4	60				Radioactive decay of uranium. Leads to conatminated cooling water. and radioactive waste materials that we have not figured out how to store properly
R_3vDd4Lc1WsZNdd3	Default Response Set	Anonymous			108.208.45.215	0	2013-10-02 19:05:40	2013-10-02 19:08:10	0	0	0	0	1	1	1					503						69	3					60					74	2	54	46	5	32	21	4	55
R_40cnawpNhsP3qyF	Default Response Set	Anonymous			173.17.196.169	0	2013-10-02 19:36:06	2013-10-02 19:39:42	0	0	0	0	1	1	1					503						43	5					79					38	4	17	61	2	50	66	1	67
R_01BJBwZ4iPArh5z	Default Response Set	Anonymous			206.169.206.2	0	2013-10-02 19:14:14	2013-10-02 19:37:54	0	0	0	0	1	1	1					503						84	1					67					69	4	77	50	6	73	0	4	71			I am a VA patient at present and the system is less than perfect. I feel that Universal healthcare would suffer from the same downfalls as the VA. There will not be enough primary health physicians available to serve the public and this will result in long waits for treatment, and oftentimes in long waits for surgery. There will be 'quotas' attached to the number of surgeries performed in any giv…
R_bQUXK6hYIDBLEPP	Default Response Set	Anonymous			173.65.117.84	0	2013-10-02 19:17:03	2013-10-02 19:37:21	0	0	0	0	1	1	1					503						56	3					0					77	3	18	59	3	18	21	6	32
R_262XltZIszMzsSp	Default Response Set	Anonymous			24.24.150.203	0	2013-10-02 20:05:15	2013-10-02 20:28:15	0	0	0	0	1	1	1					403						74	1					86					71	3	100	59	3	72	34	6	74		Affordable health care for everyone based on income, health issues and finances.
R_5BFhSN7YS2Ka3Gt	Default Response Set	Anonymous			65.32.235.252	0	2013-10-02 19:10:15	2013-10-02 19:14:54	0	0	0	0	1	1	1					503						84	1					53					14	6	40	100	1	89	65	3	0
R_3OavkjZ6PAdVSct	Default Response Set	Anonymous			67.185.231.158	0	2013-10-02 20:10:43	2013-10-02 20:10:49	0	0	0	0	1
R_2aDQXJqdTnGuLGJ	Default Response Set	Anonymous			76.103.154.53	0	2013-10-02 19:26:27	2013-10-02 19:29:03	0	0	0	0	1	1	1					503						35	6					77					86	3	51	85	3	79	45	6	74
R_8J4qjQaY8ZGGSLX	Default Response Set	Anonymous			70.127.71.205	0	2013-10-02 19:55:19	2013-10-02 19:59:36	0	0	0	0	1	1	1					503						64	3					52					38	6	54	46	3	47	67	1	59
R_7OHWVfsmIXanG85	Default Response Set	Anonymous			70.208.7.23	0	2013-10-02 19:42:21	2013-10-02 19:47:59	0	0	0	0	1	1	1					503						49	4					85					55	3	86	49	3	85	72	3	100
R_0TgObRD5uCHbUYB	Default Response Set	Anonymous			75.92.126.100	0	2013-10-02 19:52:09	2013-10-02 20:00:57	0	0	0	0	1	1	1					503						45	6					23					26	6	28	87	1	23	15	4	0
R_4GAhKaYlUmlikyp	Default Response Set	Anonymous			67.143.245.87	0	2013-10-02 19:12:49	2013-10-02 19:16:10	0	0	0	0	1	1	1					503						0	4					100					0	4	100	0	4	100	59	1	83
R_1SpEmP8dN1hn0d7	Default Response Set	Anonymous			173.202.91.61	0	2013-10-02 19:35:36	2013-10-02 19:46:15	0	0	0	0	1	1	1					503						88	1					67					90	1	76	66	1	95	0	4	39		We all know that health care is a train wreck about to happen....All Americans should have affordable healthcare...the problem the government has no clue how to manage it....From my understanding if you meet the guidelines for government managed health care it would help all who do not have affordable healthcare...This is great but our nation is in such a mess financially we can not afford to fun…
R_eQgITMpNEzs60a9	Default Response Set	Anonymous			68.62.93.19	0	2013-10-02 19:44:44	2013-10-02 19:48:40	0	0	0	0	1	1	1					503						0	4					100					100	3	62	100	3	96	0	4	81
R_8nLnjG705onlMqh	Default Response Set	Anonymous			130.101.20.204	0	2013-10-02 20:02:47	2013-10-02 20:04:12	0	0	0	0	1	1	1					503						67	1					85					35	6	29	62	3	68	91	1	95
R_6GpoUMpg24GDJBj	Default Response Set	Anonymous			96.247.165.101	0	2013-10-02 19:27:11	2013-10-02 19:30:49	0	0	0	0	1	1	1					503						67	2					18											37	6	3
R_8cDWWBSce51X93L	Default Response Set	Anonymous			98.194.166.251	0	2013-10-02 19:10:25	2013-10-02 19:12:52	0	0	0	0	1	1	1					503						90	1					95					0	6	100	100	1	100	91	3	97
R_cUakYB3iSZvcB4F	Default Response Set	Anonymous			65.130.4.18	0	2013-10-02 19:04:44	2013-10-02 19:04:56	0	0	0	0	1	1
R_6oqaSMksmaBx32l	Default Response Set	Anonymous			98.215.79.41	0	2013-10-02 20:25:01	2013-10-02 20:25:09	0	0	0	0	1	1	1
R_3r9YiVHkYlzkAHX	Default Response Set	Anonymous			68.93.104.16	0	2013-10-02 20:15:39	2013-10-02 20:15:50	0	0	0	0	1
R_e4MJ7vybCvNdQ6p	Default Response Set	Anonymous			75.130.234.243	0	2013-10-02 19:05:39	2013-10-02 19:09:11	0	0	0	0	1	1	1					503						18	5					61					57	3	55	55	3	50	29	6	51
R_9QuzafRAuwtFgwt	Default Response Set	Anonymous			174.58.46.123	0	2013-10-02 19:14:14	2013-10-02 19:23:54	0	0	0	0	1	1	1					503						7	4					23					0	4	100	27	3	100	24	5	69	i think that there should be a stop to all harmful emissions
R_aWbnjblvr01xqD3	Default Response Set	Anonymous			69.85.255.34	0	2013-10-02 20:20:26	2013-10-02 20:24:54	0	0	0	0	1	1	1					503						100	1					88					69	3	35	100	2	100	50	1	73
R_74HB5t5Fsf4OEdf	Default Response Set	Anonymous			98.204.151.215	0	2013-10-02 19:14:54	2013-10-02 19:18:28	0	0	0	0	1	1	1					503						65	3					32					64	3	42	100	2	72	81	1	61
R_0oAd9xtsrcKrM8J	Default Response Set	Anonymous			69.85.255.34	0	2013-10-02 19:53:19	2013-10-02 19:57:41	0	0	0	0	1	1	1					503						89	2					88					91	1	67	78	1	62	86	1	89
R_5vXpDNY73AXbuYd	Default Response Set	Anonymous			70.171.30.212	0	2013-10-02 19:16:23	2013-10-02 19:41:07	0	0	0	0	1	1	1					503						78	2					14					78	3	35	72	1	31	9	4	70			An issue being currently debated, universal healthcare begins with the passing of laws enabling it. Gradually, the policies would be implemented to offer citizens the opportunity to afford health care. Many laws would be amended and "coding" at doctor offices would be greatly revised. Whereas now some doctors are not obligated to accept medicare patients, under the new laws, I believe that no pat…
R_4NIrwuL3FLqqgKh	Default Response Set	Anonymous			98.196.253.44	0	2013-10-02 19:15:12	2013-10-02 19:18:38	0	0	0	0	1	1	1					503						81	2					2					52	2	4	36	3	23	34	4	0
R_01As5DdPV4iGeR7	Default Response Set	Anonymous			184.58.45.12	0	2013-10-02 20:11:15	2013-10-02 20:13:53	0	0	0	0	1	1	1					503						100	1					66					11	5	49	100	2	88	42	4	66
R_3VhNibx6v5TjFmR	Default Response Set	Anonymous			108.20.142.214	0	2013-10-02 19:20:44	2013-10-02 19:23:13	0	0	0	0	1	1	1					503						80	2					36					34	6	14	100	1	30	77	3	19
R_bparHCSAexQBK3X	Default Response Set	Anonymous			184.52.181.226	0	2013-10-02 19:32:09	2013-10-02 19:49:03	0	0	0	0	1	1	1					503						82	1					63					62	3	29	54	3	38	28	5	30				The government will put its money into developing nuclear power plants. They will risk the safety of the people around the plants for an easier form of electricity. They will no longer try to find ways to make fossil fuels more efficient. They will basically give up on protecting the enviroment.
R_7OJW13YbwFsZmvj	Default Response Set	Anonymous			190.107.63.213	0	2013-10-02 20:27:57	2013-10-02 20:57:06	0	0	0	0	1	1
R_001RjXQ0HSu4Lrv	Default Response Set	Anonymous			174.97.241.251	0	2013-10-02 19:05:07	2013-10-02 19:14:58	0	0	0	0	1	1	1					503						71	3					84					5	5	80	91	2	69	84	1	71
R_3JXK0NeboC560Gp	Default Response Set	Anonymous			98.212.78.190	0	2013-10-02 19:38:38	2013-10-02 19:41:02	0	0	0	0	1	1	1					503						100	1					88					19	6	0	100	2	60	92	1	61
R_0MnuANITZdbkBi5	Default Response Set	Anonymous			71.62.119.12	0	2013-10-02 19:41:33	2013-10-02 19:41:38	0	0	0	0	1
R_0240F9ObIP0bBAh	Default Response Set	Anonymous			98.91.37.64	0	2013-10-02 19:09:37	2013-10-02 19:11:53	0	0	0	0	1	1	1					503						74	1					53					13	5	58	29	6	44	35	4	46
R_cvCohsjZeFGT0KV	Default Response Set	Anonymous			208.58.34.229	0	2013-10-02 19:06:01	2013-10-02 19:10:49	0	0	0	0	1	1	1					503						100	1					100					100	2	84	29	6	100	35	6	100
R_7V3v3w0NqWBJRnn	Default Response Set	Anonymous			75.178.85.9	0	2013-10-02 19:43:26	2013-10-02 19:46:41	0	0	0	0	1	1	1					503						88	1					40					44	6	13	92	2	89	78	1	78
R_0cefx0D5fR84VWR	Default Response Set	Anonymous			67.163.44.253	0	2013-10-02 19:26:36	2013-10-02 19:35:34	0	0	0	0	1	1	1					503						51	1					9					28	4	20	14	4	12	69	1	17		I know no details. I am 79 years old, have a healthcare policy that I am satisfied with and don't care to research "Obamacare". / / I should probably be familiar, but I am not. Any explanation of the policy and the steps would only be jibberish.
R_3UeeebCVbK180jX	Default Response Set	Anonymous				1	2013-10-07 14:30:20	2013-10-07 14:32:18	1	0	0	0	1		1	0	0	1.272	0		0	0	0.84	0				0	0	3.122	0		0	0	1.082	0
R_39HdFIdSX2eFYBD	Default Response Set	Anonymous				1	2013-10-07 14:37:37	2013-10-07 14:40:31	1	0	0	0	1	1	1	0	0	1.275	0		1.108	1.108	2.595	1				0	0	1.276	0		0	0	0.476	0
R_9zXahtTHd6cD3U1	Default Response Set	Anonymous				1	2013-10-07 14:47:35	2013-10-07 14:48:00	1	0	0	0	1	1	1	0	0	0.554	0	504					1
R_aYvfwIq1pAn5x8F	Default Response Set	Anonymous				1	2013-10-07 14:49:04	2013-10-07 14:49:13	1	0	0	0	1	2
R_1zcg5zUP42azKjb	Default Response Set	Anonymous			207.213.146.91	0	2013-10-07 14:51:14	2013-10-07 15:03:00	1	0	0	0	1	1	1	0	0	190.406	0	503						96	2	4.736	9.508	10.125	4	90	2.045	2.045	2.501	1	6	5	67	94	2	86	76	3	26				Nuclear power is a renewable energy source, whereas fossil fuels will run out and we rely on them too much to continue without exorbitant cost and land depletion and ruin. This policy would divert government funds to fossil fuel development and turn it to nuclear power to encourage research and development of this renewable resource.
R_b8X86JdqgzNqEHX	Default Response Set	Anonymous			63.160.106.254	0	2013-10-07 14:58:35	2013-10-07 15:12:35	1	0	0	0	1	1	1	0	0	16.975	0	503						99	1	5.621	7.575	9.328	2	100	3.085	3.085	3.48	1	81	1	88	24	4	75	78	4	88			Universal Healthcare for all US Citizens means that each individual will have to either be offered insurance through their employer or purchase healthcare through the government. The problem with this, though, is that there are a lot of people out there that cannot afford to buy healthcare so they are instead choosing to pay the yearly fine instead of buying healthcare. This means the system is n…
R_4GUvDtN5Lo3qvRP	Default Response Set	Anonymous			75.74.118.218	0	2013-10-07 15:00:09	2013-10-07 15:13:24	1	0	0	0	1	1	1	0	0	14.479	0	503						8	4	8.106	13.755	14.657	2	56	3.388	3.388	4.236	1	50	5	80	100	1	99	64	1	48		Health care rationing is too logical as human beings are concerned. Healthcare should not be rationed whatsoever. The way I understand it, is elderly folks would not receive needed healthcare (or would be a low priority) because they would not reap the benefits as long as a younger, healthier person. / /
R_abi7uPfyqtsR3FP	Default Response Set	Anonymous			75.120.91.55	0	2013-10-07 14:53:03	2013-10-07 15:14:52	1	0	0	0	1	1	1	0	0	9.478	0	503						79	1	16.968	20.676	21.788	2	94	2.559	2.559	3.439	1	4	4	100	2	6	100	0	4	31		Ok so in this country we do have welfare available to those who do actually need it. But, there are alot of people that have it and they are capable of doing better for themselves, therefore they take advantage of the system. A lot of people know their way around the system, you make babies and the gov pays you to do so. This is wrong. It allows people to become lazy drones and sheep and does not…
R_6RwElYQASrefbXD	Default Response Set	Anonymous			71.40.141.99	0	2013-10-07 14:59:31	2013-10-07 15:15:57	1	0	0	0	1	1	1	0	0	28.187	0	503						0	4	10.562	17.554	18.701	2	0	6.381	6.381	8.296	1	0	4	29	0	4	0	49	3	48				I do not know much about it but it needs to be handled a lot different than in Europe
R_2ri3cBLfHdgsvRj	Default Response Set	Anonymous			187.179.161.182	0	2013-10-07 14:52:31	2013-10-07 15:17:07	1	0	0	0	1	1	1	0	0	31.937	0	503						100	1	12.485	14.202	15.293	2	0	5.327	5.327	6.025	1	51	1	0	100	1	0	54	1	0	A cap-and-trade to reduce carbon emissions first sets a limit on emissions. companies would need to get permits to emit that quantity of emissions. At first the permits would allow a larger allocation and then overtime reduce the amount. this way it would ease companies into transitioning to a lower annual level of carbon emissions.
R_bHPAfIwGczPGmCp	Default Response Set	Anonymous			71.218.28.165	0	2013-10-07 15:11:09	2013-10-07 15:26:16	1	0	0	0	1	1	1	0	0	9.456	0	503						65	1	6.301	9.724	11.347	3	69	1.338	1.338	2.287	1	72	3	61	76	2	84	51	3	25				The first step in this policy is to decide that relying on nuclear power rather than fossil fuels as a primary source is most beneficial. After this has been established, plans need to be laid out to explain how the infrastructure will be developed and why it will be more effective. Next, it will need to be explained if we will gradually rely less on fossil fuels or if an immediate transition wil…
R_3wKVmLoxnGNTkz3	Default Response Set	Anonymous			70.118.68.212	0	2013-10-07 15:11:34	2013-10-07 15:26:20	1	0	0	0	1	1	1	0	0	10.65	0	503						90	1	6.687	9.657	11.49	2	78	3.637	3.637	4.693	1	0	4	100	100	1	100	0	4	69		Do not know to much about it but it sounds to me that the government will get to decide if a person get a certain test or surgery done if they can afford it and if its absolutely necessary.
R_3gc20JP9RI5q5yl	Default Response Set	Anonymous			74.199.77.161	0	2013-10-07 15:04:50	2013-10-07 15:27:04	1	0	0	0	1	1	1	0	0	11.195	0	503						63	3	2.107	16.527	17.655	3	19	4.318	4.318	5.921	1	23	6	57	64	3	34	52	3	53			I can't say that I know exactly what this means. To the best of my knowledge this would mean that all citizens would be able to receive health care. I would imagine this would be funded via taxes.
R_0j6TBdIXwmU1JSB	Default Response Set	Anonymous			128.227.190.242	0	2013-10-07 15:25:52	2013-10-07 15:32:23	1	0	0	0	1	1	1	0	0	8.891	0	503						66	3	0.727	5.84	6.473	4	68	0.947	0.947	1.907	1	61	1	40	67	2	74	70	3	38	This cap effectively regulates the amount of greenhouse gases that can be emitted into the atmosphere. This cap will force companies to invest financially if they want to emit greenhouse gases. This can, consequently, reduce the economic burden placed on the common taxpayer by having these companies investing more money into our financial infrastructure. Furthermore, this policy can reduce the ne…
R_cZvH3kxmhkOE5Pn	Default Response Set	Anonymous			199.219.160.30	0	2013-10-07 15:11:54	2013-10-07 15:37:30	1	0	0	0	1	1	1	0	0	46.99	0	503						59	3	64.491	65.923	66.734	2	83	13.566	13.566	14.225	1	55	3	48	77	2	61	51	3	38				Basically I believe that it means that nuclear power policy wants companies to concentratere od developing other energy sources and wants them not to invest in conitued use of fossil fuels.
R_bxB0UFYQgKaVPtX	Default Response Set	Anonymous			129.44.133.66	0	2013-10-07 15:18:18	2013-10-07 15:42:44	1	0	0	0	1	1	1	0	0	15.68	0	503						88	2	15.536	16.456	24.529	2	68	1.631	1.631	3.584	1	81	1	51	96	2	96	78	1	63			Universal healthcare (the Affordable Care Act) requires all citizens to purchase private health insurance or pay a tax. / / It allows you to add dependents up to age 26 to your health insurance. Your insurance company can't drop you if you become sick, even if you made a mistake on your health insurance application. It can't limit the coverage you receive over your lifetime. If you have a child w…
R_1AhSmhLqHtBNUTb	Default Response Set	Anonymous			98.101.75.152	0	2013-10-07 15:38:55	2013-10-07 15:48:57	1	0	0	0	1	1	1	0	0	8.128	0	503						89	1	14.075	16.146	17.027	2	90	0.998	0.998	1.926	1	63	1	67	92	1	71	79	1	77	Based upon the industry, and age of the company there is a certain amount of allowable carbon pollution allowed, anything over that amount would come at the price of fines/taxes, so the company would have the opportunity to either go into the marketplace and find corporations with excess "cap" pollution, and purchase those credits off of them so their not subject to fines; OR they can obviously t…
R_dnUpKp1qkbNxNrL	Default Response Set	Anonymous			37.221.175.43	0	2013-10-07 15:29:43	2013-10-07 15:49:28	1	0	0	0	1	1	1	0	0	16.024	0	503						89	1	12.636	24.032	31.073	3	65	12.945	13.423	14.651	2	70	4	37	90	2	71	83	1	82		Health care rationing allows the government to provide healthcare to select individuals. Based on the criterias mentioned (cost, their potential benefits, and a person's ability to pay for them) some individuals may be denied healthcare because of these reasons. This is a very unjust and unfair practice that should not be implemented.
R_0TYLFcECCsCbaRv	Default Response Set	Anonymous			65.27.192.139	0	2013-10-07 15:48:19	2013-10-07 15:56:24	1	0	0	0	1	1	1	0	0	5.507	0	503						33	4	6.874	9.649	10.8	2	75	2.181	2.181	2.735	1	57	3	35	98	1	90	90	1	82			Tax dollars are collected and then used to provide health care to all citizens.
R_1ZE7jskLh8Ss1g1	Default Response Set	Anonymous			24.233.119.197	0	2013-10-07 15:33:25	2013-10-07 15:59:52	1	0	0	0	1	1	1	0	0	42.966	0	503						81	2	28.32	30.732	38.794	2	65	9.411	9.411	10.139	1	87	1	58	96	2	89	70	1	60		the government will provide rationing permits for health care based the cost for that health care plan and a person will only pay for that benefit if they have a job.
R_2aUgYVza9aKCvJj	Default Response Set	Anonymous			192.83.228.119	0	2013-10-07 15:33:21	2013-10-07 16:05:21	1	0	0	0	1	1	1	0	0	11.694	0	503						98	1	52.24	53.323	54.173	2	73	78.505	78.505	79.114	1	64	3	2	78	2	5	27	1	25				The policy would lead to more resources and funding being invested in the development of nuclear power plants and power supply. The money being invested in fossil fuels and non renewable resources would instead go to nuclear power. This way, dependence would shift from fossil fuels to nuclear energies.
R_0uf2KopK1Tf6Gi1	Default Response Set	Anonymous			71.183.95.122	0	2013-10-07 16:06:32	2013-10-07 16:07:50	1	0	0	0	1	1	1	8.373	8.669	10.642	2	603					1
R_cOtEdqV49RzgEOp	Default Response Set	Anonymous			174.55.17.26	0	2013-10-07 15:45:39	2013-10-07 16:09:16	1	0	0	0	1	1	1	0	0	44.449	0	503						96	1	25.318	25.318	26.498	1	45	0	0	6.227	0	24	5	27	74	3	33	3	6	67		I really don't understand the policy enough to explain it.
R_6Qegsfqgi5t646x	Default Response Set	Anonymous			71.9.35.202	0	2013-10-07 15:57:18	2013-10-07 16:11:38	1	0	0	0	1	1	1	0	0	20.303	0	503						61	1	25.619	26.795	27.653	2	62	1.429	1.429	2.439	1	57	2	55	59	2	55	59	1	57				I don't have that much of an understanding on it. I think basically it's wanting us to get away from fossil fuels and use other sources of energy.
R_9SIlrF2OSPtdca1	Default Response Set	Anonymous			74.195.217.129	0	2013-10-07 15:54:40	2013-10-07 16:12:33	1	0	0	0	1	1	1	0	0	35.818	0	503						48	6	23.411	27.515	29.148	2	38	2.24	2.24	3.769	1	60	3	23	81	1	15	26	4	36	A cap-and-trade policy means that companies who emit too much pollution into the environment, in this case greenhouse gases, would be fined if they do not first purchase permits. This, in theory, would make companies to cut back on greenhouse gases and other pollution, saving the environment in the process.
R_2c9FHHytB4vSKVv	Default Response Set	Anonymous			68.48.169.119	0	2013-10-07 15:58:42	2013-10-07 16:14:04	1	0	0	0	1	1	1	11.901	11.901	14.241	1	503						50	3	1.437	27.654	29.348	3	0	5.511	5.511	6.22	1	48	2	43	100	2	100	46	3	0				I am not sure.
R_blPr84n3uSo69Pn	Default Response Set	Anonymous			76.26.9.83	0	2013-10-07 15:48:16	2013-10-07 16:26:26	1	0	0	0	1	1	1	0	0	11.114	0	503						94	1	3.626	5.281	6.789	2	92	2.677	2.677	5.016	1	62	1	74	92	1	91	55	1	89			The government pays for healthcare. Everyone is covered. This is paid for through taxation. Health insurance companies dont exist. Money that was used for premiums are now paid as tax. Expensive, ineffective procedures arent paid for. There may be waiting lists for non-urgent procedures
R_eg4F59SNhLkYeUt	Default Response Set	Anonymous			108.207.64.235	0	2013-10-07 16:02:03	2013-10-07 16:27:57	1	0	0	0	1	1	1	0	0	212.918	0	503						100	2	18.748	26.53	27.448	2	94	4.619	4.619	5.524	1	10	6	92	100	2	100	7	6	63		Healthcare will be given to those who severely need it but if they can't afford it then they are out. / It will leave others without health insurance they need. / While this may be a good thing, this will leave other citizens upset.
R_1HTgM9F8MRcgvt3	Default Response Set	Anonymous			67.63.160.131	0	2013-10-07 16:25:56	2013-10-07 16:41:30	1	0	0	0	1	1	1	0	0	6.094	0	503						50	6	13.078	17.063	5.922	2	38	2.687	2.687	3.734	1	0	4	87	1	4	100	72	3	67	The government would set a limit on the amount of pollutant that could be emitted, for which companies would have to purchase permits. The companies would have to have permits equaling the amount of emissions they have. They are basically paying for the amount of assumed greenhouse gases they are emitting.
R_4245APCN2Hm0JCZ	Default Response Set	Anonymous			72.145.235.197	0	2013-10-07 16:30:33	2013-10-07 16:48:41	1	0	0	0	1	1	1	0	0	9.91	0	503						54	1	31.865	32.825	33.675	2	14	6.927	6.927	7.752	1	15	4	48	84	1	47	54	1	41		My understanding of this policy is that it first recognizes that there are limitations to what care and help can be provided to those in need. As such, it follows through to the logical solution of attempting to spread those resources out as efficiently as possible. However, it would seem to me that, while understandable, adding cost and ability to pay into the system necessarily discourages allo…
R_a4TUHhRK5qAgmJD	Default Response Set	Anonymous			71.206.92.138	0	2013-10-07 16:43:37	2013-10-07 16:52:53	1	0	0	0	1	1	1	0	0	9.453	0	503						63	2	4.46	5.505	6.709	2	37	1.235	1.235	2.207	1	62	2	25	80	2	80	9	5	66	I know that it talks about cap and trade
R_cRO3aJ1P0HPbTKJ	Default Response Set	Anonymous			66.25.70.226	0	2013-10-07 16:29:41	2013-10-07 16:57:14	1	0	0	0	1	1	1	0	0	7.27	0	503						63	3	13.233	16.616	16.979	3	40	2.242	2.803	3.197	2	85	2	67	100	1	74	65	3	34				What I know is that nuclear power infrastructure over fossil fuels as an energy source will decrease the chances of global warming and is a safer choice. Use nuclear power plants which are monitored with careful planning and preparation to help power cities and countries. Fossil fuels give off certain gases when used which contribute to global warming. The IAEA which help in nuclear power infrast…
R_7P5mXndZiBFwxMh	Default Response Set	Anonymous			71.197.128.191	0	2013-10-07 16:34:13	2013-10-07 17:07:49	1	0	0	0	1	1	1	0	0	30.87	0	503						71	3	26.262	29.634	44.343	2	67	4.279	4.279	5.272	1	0	5	100	100	1	96	80	3	36			Universal healthcare provides all U.S. citizens with healthcare. All citizens of the United States would have access to a health care plan regardless of any other factors, this is indicated by the word "universal". This policy as it has been laid out here does not mean that healthcare would be equal for everyone in the U.S. nor does it indicate that everything would be covered under this plan.
R_8BLo6rPO90PHWlf	Default Response Set	Anonymous			208.54.4.253	0	2013-10-07 16:46:05	2013-10-07 17:08:58	1	0	0	0	1	1	1	0	0	6.157	0	503						100	3	13.57	21.542	23.61	2	81	9.209	9.209	9.884	1	19	5	21	85	1	86	46	6	14			People with pre-existing conditions in the United States currently can be denied healthcare when applying for coverage, or may be offered a higher monthly rate, larger deductible or exclusion riders. Oftentimes when a person with a pre-existing condition enrolls in a health care insurance policy they have a long wait (up to 18 months) before they can use their insurance to cover any treatment of …
R_4PCkHfKTy4TfQwt	Default Response Set	Anonymous			69.137.2.134	0	2013-10-07 17:02:27	2013-10-07 17:19:35	1	0	0	0	1	1	1	19.931	19.931	22.101	1	503						51	1	9.977	27.408	28.85	18	52	0.941	4.758	6.377	7	9	5	72	94	2	90	97	2	95	I am aware that this system intends to limit companies from producing too many emissions without paying to offset them, however this system does not go nearly far enough and does not have nearly as much oversight as it should.
R_00SIT66IaohniFn	Default Response Set	Anonymous			76.113.5.55	0	2013-10-07 17:06:47	2013-10-07 17:19:48	1	0	0	0	1	1	1	0	0	9.948	0	503						71	3	10.518	12.486	14.411	2	61	3.422	3.422	4.558	1	22	5	87	93	2	93	84	1	72			A healthcare orginazation that everyone qualifies agrees to make sure everybody is taken care of, perhaps by adding extra taxes.
R_8cYPbWT9ty9tU0t	Default Response Set	Anonymous			24.125.157.7	0	2013-10-07 17:07:10	2013-10-07 17:27:09	1	0	0	0	1	1	1	0	0	19.954	0	503						81	3	14.97	29.435	31.731	2	35	11.858	11.858	13.008	1	39	6	40	87	2	75	82	1	73	I know very little about this other than what your statement say. Although I think I've heard that companies which don't use all their permit rights may sell them to companies which want more and are willing to pay for them. Sounds like a win-win for companies who are already environmentally sound. And it also sounds like a way of continuing operation for companies which aren't able to meet the s…
R_8jKP7xSP12vogSx	Default Response Set	Anonymous			100.2.237.151	0	2013-10-07 17:07:15	2013-10-07 17:33:50	1	0	0	0	1	1	1	0	0	26.718	0	503						76	1	39.246	42.502	44.112	2	9	4.313	11.272	13.355	3	78	1	67	82	2	80	53	3	31		we all need health care coverage. / some people are employed with high salaries, some people are employed with minimum salaries / since providing health care is costly, the government will not be able to provide health care to all, since it will be a heavy cost on the budget / to provide health care for all, it should be based on the citizens ability to pay (that is their income)
R_20oM3hj4l2yJfhj	Default Response Set	Anonymous			24.12.226.164	0	2013-10-07 17:29:19	2013-10-07 17:37:54	1	0	0	0	1	1	1	0	0	16.352	0	503						94	1	5.669	7.381	8.287	2	78	1.418	1.418	1.86	1	22	4	46	76	2	68	55	3	41		I really do not know that much about it
R_6mT2RNgxPjIxmWF	Default Response Set	Anonymous			174.56.161.217	0	2013-10-07 17:22:28	2013-10-07 17:41:37	1	0	0	0	1	1	1	0	0	11.015	0	503						70	3	4.1	36.683	39.62	11	95	1.602	9.13	9.714	4	27	6	37	13	4	100	95	2	100	I have a basic idea on this policy. Basically it is requiring companies to purchase permits and have boundaries on emitting harmful gasses into the atmosphere, which is the right thing to do. That is at least that what I believe it is saying. I am sorry if I haven't went further into detail, I do not completely understand this enough to go into detail.
R_b42T7ZFat9OLpsN	Default Response Set	Anonymous			165.234.222.172	0	2013-10-07 17:33:32	2013-10-07 17:48:31	1	0	0	0	1	1	1	7.892	7.892	10.283	1	503						51	2	5.796	9.605	4.298	3	34	5.745	7.67	8.374	2	52	2	54	52	1	30	53	3	34			it would provided insurance to people. the more well off people are the less of that they are the less they will have to pay and the better off people are including what their job benefits are and if they have any other insurance will result in them having to pay more. This will give the little person the advantage by allowing them to go to the doctors without worrying about if they will go broke…
R_6EjlYvxu3rGWVBr	Default Response Set	Anonymous			50.134.207.215	0	2013-10-07 17:31:48	2013-10-07 17:52:08	1	0	0	0	1	1	1	0	0	29.289	0	503						50	3	17.906	19.844	20.331	3	94	1.999	1.999	2.433	1	32	6	48	93	2	59	68	3	88	Under the cap-and-trade policy companies or company factories that emit high levels of greenhouse gas will no longer be able to do so unless they have purchased special permits to allow the emissions to continue for a given period of time. A company emits high levels of greenhouse gas and is visited by a representative that will enforce the cap-and-trade policy. Upon inspection the inspector note…
R_8FWQP4e2p9hY7rL	Default Response Set	Anonymous			204.116.177.37	0	2013-10-07 17:36:15	2013-10-07 17:52:37	1	0	0	0	1	1	1	0	0	26.487	0	503						14	4	5.702	10.357	12.253	2	88	4.152	4.152	7.617	1	85	3	74	74	2	68	74	3	68		a person would visit a doctor. / if there are problems, the doctor would explain the situation and possible courses of action / the basic costs of the various options would be presented / the person's ability to pay would be considered and the best procedure would be offered /
R_2mlEzHdiLoBkEgR	Default Response Set	Anonymous			24.0.144.136	0	2013-10-07 17:28:44	2013-10-07 17:53:46	1	0	0	0	1	1	1	0	0	14.973	0	503						76	2	8.142	14.325	15.023	3	90	2.532	2.532	3.446	1	31	6	30	61	3	60	71	1	70			The government would create a health care "marketplace" where citizens could purchase health care that wasn't already provided to them by their employers. Those citizens that fail to participate would be issued a financial penalty. Insurance companies would not be able to deny people due to pre-existing conditions. This would be the substance of universal healthcare under the U.S. Affordable Care…
R_0MJgca3OSbWJvOR	Default Response Set	Anonymous			173.233.117.242	0	2013-10-07 17:15:21	2013-10-07 18:01:51	1	0	0	0	1	1	1	0	0	36.593	0	503						62	1	28.048	48.816	50.741	2	66	17.449	19.552	20.917	2	86	2	86	82	3	45	75	1	65				To the best of my knowledge I am not very fimilair with the nuclear power policy that encourages the development of nuclear power infrastrastructure and discourages the investment on fossil fuel as the primary energy source. I personal think fossil fuels should be incouraged instead of discourage.
R_cUYaJKZbbnXgmhv	Default Response Set	Anonymous			70.198.128.57	0	2013-10-07 17:46:02	2013-10-07 18:05:33	1	0	0	0	1	1	1	0	0	13.354	0	503						93	3	19.947	19.947	22.298	1	61	0	0	8.803	0	94	2	79	97	2	93	83	2	59				All I know is that it keeps us depletimg our national resources
R_d1faEL28tjrk8tf	Default Response Set	Anonymous			76.186.239.67	0	2013-10-07 17:59:15	2013-10-07 18:13:51	1	0	0	0	1	1	1	0	0	14.025	0	503						55	1	10.207	15.722	16.231	5	18	2.669	3.916	4.596	2	0	4	82	33	6	59	35	4	53	I really no nothing about this policy. I would guess that companies would purchase permits. These permits would allow them so much emission leeway. They could not exceed these emission limits without purchasing additional permits.
R_1LcudvW3jGJJUod	Default Response Set	Anonymous			69.115.113.73	0	2013-10-07 18:04:20	2013-10-07 18:15:52	1	0	0	0	1	1	1	0	0	28.497	0	503						53	1	8.285	9.704	11.397	2	100	2.772	2.772	3.293	1	50	5	15	100	1	100	55	1	38		Its vague as shit. I guess they would have a group or group of individuals follow guidelines that determines if a treatment is worth it based on its cost, likelyhood of success and how much the government is willing to kick in. With something that vague that would be my best explanation.
R_8BWc48FH8DNMIGp	Default Response Set	Anonymous			173.26.160.242	0	2013-10-07 17:54:32	2013-10-07 18:25:38	1	0	0	0	1	1	1	0	0	12.122	0	503						86	1	24.044	26.424	32.53	2	68	5.732	6.752	8.127	2	53	3	43	91	1	57	73	1	57			The government collects taxes from citizens, a portion of which are then allocated to a universal health care fund. Citizens that pay taxes into the system have the option of selecting a health insurance policy with a standardized premium, based on income, provided by the public health care trust. All health cares services are assigned a standardied fee by the governing agency, and patients are r…
R_24zPl9sRinT7l1X	Default Response Set	Anonymous			64.107.105.131	0	2013-10-07 18:16:33	2013-10-07 18:28:24	1	0	0	0	1	1	1	0	0	9.73	0	503						86	2	6.92	8.016	8.903	2	69	1.599	1.599	2.466	1	0	5	16	100	2	78	60	3	69				A policy put forth to encourage nuclear power facilities (tax breaks/incentives etc.) Can lead to a possible drop in dependance to fossil fuels.
R_55UHtfBKAlPjkZn	Default Response Set	Anonymous			71.191.232.225	0	2013-10-07 18:16:12	2013-10-07 18:37:55	1	0	0	0	1	1	1	0	0	10.451	0	503						85	1	10.978	13.372	14.779	2	85	1.926	1.926	2.946	1	79	3	35	96	2	41	92	1	89	The policy would be set in place so that companies that have a large off put of emissions would have to buy permits from other companies that have received permits for capping their emissions. This would reward the companies that are trying to lower their emissions and keep a cap on the amount that other companies giving off more emissions would have, and cause them to have to pay more money in o…
R_0keXJPtBXddcsaV	Default Response Set	Anonymous			70.179.0.6	0	2013-10-07 18:14:02	2013-10-07 18:39:51	1	0	0	0	1	1	1	0	0	10.525	0	503						78	3	34.788	38.927	44.083	2	76	8.712	8.712	9.425	1	21	4	72	25	4	72	19	6	88		From what I understand, the tax payers are the ones funding this healthcare. We pay into it from the taxes taken from our earnings. People with no healthcare will then be given the option to accept the new care, or be penalized at the end of the tax season when 10% of their yearly earnings will be stolen from them if they have chosen not to accept the new healthcare. So even if it looks like it i…
R_0IKveKfSZAQ0i3z	Default Response Set	Anonymous			69.121.73.236	0	2013-10-07 18:34:42	2013-10-07 18:44:38	1	0	0	0	1	1	1	0	0	7.502	0	503						62	1	6.711	9.695	10.876	3	74	3.36	3.36	4.34	1	60	2	36	73	2	68	34	4	56			If you can't get medical insurance through your employer you can sign up to get universal health care. There are three levels of care for each state and you can pay a monthly premium for them, bronze being the lowest amount but it also has the highest deducatble. You can opt out of getting medical care but you will have to pay a fee, this also doesn't apply to people on medicare or medicaid who w…
R_6KzYhqEKYo8QvMF	Default Response Set	Anonymous			50.76.48.210	0	2013-10-07 18:48:50	2013-10-07 18:55:24	1	0	0	0	1	1	1	0	0	9.528	0	503						56	1	4.407	5.431	7.211	2	96	0.945	1.705	2.18	2	43	1	65	57	1	60	17	4	81			Every citizen will have to have health care, which will help fund health insurance by having healthy people pay premiums.
R_ehejScdlznQW0Cx	Default Response Set	Anonymous			71.237.110.153	0	2013-10-07 18:52:50	2013-10-07 19:04:52	1	0	0	0	1	1	1	0	0	32.495	0	503						79	3	31.594	39.257	40.548	3	5	12.292	12.292	13.517	1	9	6	17	70	3	34	57	1	6				The policy encourages new nuclear power infrastructure to be developed instead of using fossil fuels as the primary energy source. I do not further understand how the policy would work.
R_aXFuQJZNqu7qvAh	Default Response Set	Anonymous			67.84.163.243	0	2013-10-07 18:58:01	2013-10-07 19:07:34	1	0	0	0	1	1	1	0	0	7.452	0	503						100	1	6.233	9.681	10.087	3	54	6.763	12.283	12.966	2	0	6	100	100	1	100	75	2	80		This is the government doling out healthcare when they decide it's the right thing to do. Then they provide the resources, and people get only what they're able to afford.
R_d1pW1sxGcYkaOgd	Default Response Set	Anonymous			74.77.43.166	0	2013-10-07 18:57:32	2013-10-07 19:09:53	1	0	0	0	1	1	1	0	0	17.637	0	503						74	3	9.756	12.899	13.218	3	45	1.477	1.477	2.234	1	52	3	46	100	2	55	70	3	44	I do not have a proper understanding of the policy.
R_etGSMVXUbml2ozb	Default Response Set	Anonymous			50.156.139.17	0	2013-10-07 19:01:11	2013-10-07 19:21:25	1	0	0	0	1	1	1	0	0	11.911	0	503						67	1	12.67	45.14	46.746	3	81	11.165	11.165	12.568	1	53	1	68	12	4	81	31	5	62		Health Care rationing would involve citizens signing up for health. They would input income,age and criteria. The amount of covergage would depend on the citizens preference, Once criteria has been selected the amount and coverage will be determined. The individual has the right to agree or disagree with the outcome. They can start over and input new information.
R_71A6GQMhJwxGVw1	Default Response Set	Anonymous			75.45.230.206	0	2013-10-07 19:15:46	2013-10-07 19:27:27	1	0	0	0	1	1	1	0	0	9.432	0	503						100	1	14.287	18.81	19.983	3	56	6.909	6.909	7.709	1	34	6	51	100	1	100	46	6	71	Companies that emmit very little emissions can sell their left over polluting rights to companies that emit more than is allowed.
R_1Aigcbgg5i5fZdP	Default Response Set	Anonymous			68.64.121.156	0	2013-10-07 18:59:03	2013-10-07 19:28:17	1	0	0	0	1	1	1	0	0	33.417	0	503						54	3	16.173	32.285	34.017	3	15	3.119	3.119	4.368	1	2	5	71	3	4	70	6	4	73			To begin this,my understanding of this health care is people will be forced to take this even though most poor people can not afford it.It is already causing people to loose the insurance they already have,its going so high no one can afford it. The state i live in almost every one i know have either lost their job or the hours have been cut down,this bill is so negative and is not good for the A…
R_eqZ06QmZ1seu2AR	Default Response Set	Anonymous			75.128.89.120	0	2013-10-07 19:36:11	2013-10-07 19:36:50	1	0	0	0	1	1	1	0	0	8.722	0	500					1
R_3fx8EBKu8sQuGYB	Default Response Set	Anonymous			68.7.130.55	0	2013-10-07 19:24:51	2013-10-07 19:38:33	1	0	0	0	1	1	1	0	0	11.571	0	503						68	1	8.725	11.013	12.014	2	6	2.577	2.577	3.404	1	26	6	25	0	5	69	38	6	11				I dont know much about this policy. I assume they will slowly stop using fossil fuels as a source of energy, starting with smaller investements working to the largest and switching over to nuclear power.
R_cUUTCd2t0FrRFWd	Default Response Set	Anonymous			205.201.124.8	0	2013-10-07 19:16:44	2013-10-07 19:45:24	1	0	0	0	1	1	1	0	0	13.622	0	503						0	4	6.651	9.803	11.06	2	87	3.541	3.541	5.767	1	0	4	92	0	4	96	84	1	87			universal health care needs to be funded by someone. In the case of the US this will most likely be largely funded by tax payers dollars. This will lead to a large burden on the us tax payer and take money away from other critical programs. It will also give the government more choice in determining what health care options are necessary or deemed critical. In turn this can lead to the government…
R_dd1JeTF6KD1bJWd	Default Response Set	Anonymous			166.147.80.238	0	2013-10-07 19:32:58	2013-10-07 19:45:45	1	0	0	0	1	1	1	0	0	6.301	0	503						50	1	9.477	18.427	19.889	2	5	15.672	15.672	21.349	1	5	4	7	6	4	12	10	4	27		The government wants to establish univeral health care. You go on a website and sign up for this insurance. The governement would then be in control of your health care and health insurance. You have to leave your current insurance plan, and go on the governement program such as they have in europe.
R_cMWdv7WvsvFqj1X	Default Response Set	Anonymous			69.29.72.47	0	2013-10-07 19:31:43	2013-10-07 19:45:46	1	0	0	0	1	1	1	0	0	8.21	0	503						75	3	12.03	14.659	16.817	2	0	5.325	5.325	6.417	1	34	6	12	93	2	87	82	1	63				If the policy encourages development of nuclear power infrastructure and progress, then we would not have to rely on fossil fuels for energy. If we do not have to rely on fossil fuels, our natural resources are preserved and the planet is a better place for generations to come.
R_0ifL5qypB4Hmyi1	Default Response Set	Anonymous			67.2.115.177	0	2013-10-07 19:32:00	2013-10-07 19:47:10	1	0	0	0	1	1	1	0	0	17.664	0	503						75	2	11.98	11.98	13.272	1	77	2.487	2.487	4.493	1	50	3	32	86	1	87	33	6	70		I am not quite sure how this process works or what it all entails. I would guess that anyone would be able to apply for assistants based on their needs and the government would review the application and allocate the resources based on their findings (ie income, need, etc.).
R_9RXjo2oaZWNZTh3	Default Response Set	Anonymous			74.96.92.75	0	2013-10-07 19:31:13	2013-10-07 19:49:00	1	0	0	0	1	1	1	0	0	7.577	0	503						55	3	9.184	12.517	13.785	2	13	2.552	2.552	4.057	1	37	6	55	29	6	58	66	3	41			The affordable care act requires all individuals who are not currently covered by insurance through an employer to sign up for insurance or pay a penalty for each year they do not have insurance. If employers offer coverage, the coverage is often subsidized as a benefit of the job, so premiums can be lower than signing for individual coverage. The idea is to get a great enough economy of scale (a…
R_5p7FEBHOpnqugIJ	Default Response Set	Anonymous			71.79.174.187	0	2013-10-07 19:33:53	2013-10-07 19:54:19	1	0	0	0	1	1	1	0	0	27.758	0	503						84	1	8.49	10.33	14.938	2	79	8.182	8.182	9.495	1	56	1	0	50	3	16	76	1	0	Companies create greenhouse gases through production and provision of services. A government administration, likely the EPA, determines the amount of total greenhouse gases created by all companies that would be tolerable. This amount of tolerable emissions is used to determine a portion of total emissions allowed per state, and then per business within that state. The total actual emissions of a…
R_6rmVhqCKGV6zz3T	Default Response Set	Anonymous			108.54.61.124	0	2013-10-07 19:20:43	2013-10-07 19:54:25	1	0	0	0	1	1	1	0	0	10.82	0	503						100	1	6.167	9.422	14.056	2	86	5.044	5.044	7.925	1	64	3	25	100	1	62	53	1	79		Committees or research panels would be convened to make decisions about types of care, their cost/benefit, the affect on the overall population's health, and to set a quantitative value to certain methods of treatment. Using medical data these committees would decide what types of treatment they would pay for and how much they are willing to pay for the treatment. Either through negotiations with…
R_1Nyq5J6mrAGjrTv	Default Response Set	Anonymous			64.115.91.18	0	2013-10-07 19:20:01	2013-10-07 20:12:02	1	0	0	0	1	1	1	0	0	25.234	0	503						94	2	16.988	24.632	30.687	2	33	16.145	17.618	19.274	2	74	2	53	100	1	75	5	5	35				As I indicated in the previous section my understanding of this is somewhat vague. The main point of my position is that nuclear power plants cost a lot to build and storage of the fuels is unsafe and could cause damage to the environment/surrounding areas. Investing in fossil fuel is better because it is a natural source of fuel.
R_5bYW0pV1z7aModv	Default Response Set	Anonymous			147.4.36.65	0	2013-10-07 20:11:00	2013-10-07 20:20:34	1	0	0	0	1	1	1	0	0	5.316	0	503						70	3	5.132	6.79	7.749	2	72	1.387	1.387	2.136	1	55	3	38	61	3	66	41	6	74		The government would be able to allocate health care costs by varied need in society. They would do so using a system that does it based on cost vs a persons income and the benefits needed.
R_73NlcGj3peljmtf	Default Response Set	Anonymous			98.232.87.175	0	2013-10-07 20:11:45	2013-10-07 20:26:25	1	0	0	0	1	1	1	0	0	13.434	0	503						77	1	5.933	7.677	8.855	2	26	1.704	1.704	2.609	1	22	6	57	33	5	55	33	4	18	I honestly have no knowledge on this other then what I heard in the news. From what I understand it is the best way to control green house gas emissions. The "cap" sets a limit on emissions. I think requiring permits would be a good way to see the level of emissions that is truly being released.
R_6AqxfO3QfZ2ank1	Default Response Set	Anonymous			23.112.48.193	0	2013-10-07 20:17:17	2013-10-07 20:28:04	1	0	0	0	1	1	1	0	0	6.053	0	503						26	6	4.851	6.507	7.325	3	65	3.682	3.682	4.266	1	50	6	19	20	4	65	84	1	78			This policy would start by taxing everyone more, in order to incur funding for the medical care that would be provided. Everyone in the United States would have to register with the government to recieve health care. Then whenever you needed to go to the doctor or emergency room, you would provide some kind of health care number. Your bills would be paid using the money that had been collected fr…
R_br2HFrBkK5ednil	Default Response Set	Anonymous			64.33.192.130	0	2013-10-07 20:28:00	2013-10-07 20:36:26	1	0	0	0	1	1	1	0	0	20.19	0	503						9	4	9.979	14.146	17.486	2	55	3.885	3.885	4.663	1	18	4	50	0	5	87	28	4	33				The development of nuclear power is one of the many different sources of energy that we have at our fingertips. The issue comes from the cost associated with it. Unlike other types of "fossil fuel" sources, this one requires much more maintenance and more resources. The more resources something needs, the more money that is needed to keep it running. The more money that is needed to keep it runni…
R_aVJNUZdvIuXSBbD	Default Response Set	Anonymous			50.151.135.19	0	2013-10-07 20:44:05	2013-10-07 20:58:21	1	0	0	0	1	1	1	0	0	20.082	0	503						100	1	1.804	3.707	15.551	2	97	2.212	2.892	3.703	2	30	6	0	100	1	14	100	1	100	cap n trade policy basically means the companies emitting toxic gases need to pay for doing so. That ways pollution can be controlled and we can have a better and safer environment. each "cap" has a certain amount of pollution allowed and if they exceed the companies have to buy more caps.
R_6PaGa2mUzofafDn	Default Response Set	Anonymous			76.31.5.250	0	2013-10-07 20:46:47	2013-10-07 21:01:17	1	0	0	0	1	1	1	0	0	27.737	0	503						50	6	7.138	10.017	11.292	2	16	4.324	4.324	5.158	1	59	3	55	27	4	39	24	4	38				A nuclear power policy would increase more warfare and lead to negative things. People would have access and knowledge of these tools and could possibly use them in warfare. There would be harsher crimes and more retaliation on us. We should stick to the use of fossil fuels and natural gases!
R_9HR7PuMqrFVQbCR	Default Response Set	Anonymous			68.82.207.227	0	2013-10-07 20:49:16	2013-10-07 21:01:50	1	0	0	0	1	1	1	0	0	33.745	0	503						68	1	1.567	4.467	5.197	4	63	1.471	1.471	2.07	1	69	2	58	60	1	68	65	1	71		Health care which is proposed by the government for the people is a good thought. It benefits not only the rich but also the poor & the people who cannot afford it. It is basic need for all the human bings. It varies from person to person & how much they can afford to pay.
R_aXVG8BrXwWZAf41	Default Response Set	Anonymous			99.108.83.14	0	2013-10-07 20:54:06	2013-10-07 21:06:07	1	0	0	0	1	1	1	0	0	10.894	0	503						7	4	7.105	16.745	22.349	4	73	12.273	12.273	12.943	1	0	5	100	74	4	76	76	2	70			government take over of health care is a bad idea, it would destroy quality and lead to sanctioned murder of the sick and elderly
R_6spl7x4Xk7eh4S9	Default Response Set	Anonymous			204.12.174.225	0	2013-10-07 21:16:46	2013-10-07 21:29:13	1	0	0	0	1	1	1	0	0	16.944	0	503						57	3	12.462	14.316	15.084	3	59	2.38	2.38	2.945	1	60	3	44	67	1	60	43	6	35		From the sounds of it, it would allow the government to choose how to spend their money on health care. It would depend on cost, how good the benefits are, and if a person would be able to afford it.
R_3UGrWLXiPGwkMex	Default Response Set	Anonymous			72.227.65.158	0	2013-10-07 21:10:53	2013-10-07 21:39:24	1	0	0	0	1	1	1	0	0	22.007	0	503						50	3	27.992	43.328	46.154	2	48	11.396	11.396	12.494	1	0	6	77	100	2	96	0	4	87				I can't say I know all the steps to this policy but I did my college thesis on the effect of nuclear policy on our environment. There is no substance that we know of today, that can contain and outlast the life span of nuclear energy. Every time we have a nuclear meltdown we are creating serious damage to the DNA of out world. Nuclear power is expensive and if we spend our money trying to find wa…
R_1yMoIeiv5KKRE9v	Default Response Set	Anonymous			75.57.164.239	0	2013-10-07 21:42:31	2013-10-07 22:01:28	1	0	0	0	1	1	1	0	0	14.348	0	503						82	1	5.853	10.728	12.314	4	78	3.952	3.952	5.11	1	0	4	27	92	3	61	52	1	88	Limits will be set for the amount of greenhouse gas emissions each company can emit into the environment. In order to enforce these limits, companies will be given permits stating the amount of emissions they are allowed to emit. If a company has to emit more greenhouse gasses than they are permitted to, they must purchase additional permits for a cost. A maximum limit for emissions, a cap, will …
R_3pwZwEeZ5VErC9n	Default Response Set	Anonymous			50.177.0.17	0	2013-10-07 22:07:57	2013-10-07 22:08:33	1	0	0	0	1	1	1	0	0	9.921	0	509					1
R_8xcSwlPjc3PD7ZH	Default Response Set	Anonymous			24.241.241.145	0	2013-10-07 21:52:38	2013-10-07 22:13:53	1	0	0	0	1	1	1	0	0	11.631	0	503						95	1	9.706	12.29	13.965	2	97	44.598	44.598	45.997	1	34	4	26	99	2	89	57	3	59				Fossil puel or energey is what we mainly depend on, but it is a limited rescource, and the mining of it causes catastrophic damage to the environment. Nuclear power is much cleaner, and if properly contained, is cleaner and safer for the environment. The main problem with nuclear power is safety if something goes wrong, but when properly run and maintained it is a cleaner ,more renewable option.
R_b74ea2cZoxCjlvD	Default Response Set	Anonymous			173.48.204.39	0	2013-10-07 22:02:13	2013-10-07 22:17:34	1	0	0	0	1	1	1	0	0	7.987	0	503						80	2	9.546	14.5	15.705	2	16	6.856	6.856	11.828	1	31	4	38	91	2	67	17	6	58				They would develop nuclear power plants in cities that would replace energy needs that are currently met by fossil fuels- i.e., home heating. / / These nuclear power plants would then supply the communities with their energy needs. / / There would be less need to import foreign oil, as nuclear energy would be replacing many of those energy needs. / / From an environmental perspective, this may be…
R_cSABFyjh78rK4eN	Default Response Set	Anonymous			50.11.200.75	0	2013-10-07 22:05:58	2013-10-07 22:20:09	1	0	0	0	1	1	1	0	0	36.02	0	503						40	6	6.388	10.043	11.205	3	29	1.7	3.001	4.21	2	73	1	64	25	5	77	62	1	13			A health care system which provides health care and financial protection to all its citizens. It is organized around providing a specified package of benefits to all members of a society with the end goal of providing financial risk protection improved access to health services, and improved health outcomes
R_1X606Mr1fHWSZ1z	Default Response Set	Anonymous			76.179.159.155	0	2013-10-07 22:20:11	2013-10-07 22:36:25	1	0	0	0	1	1	1	0	0	9.901	0	503						100	3	12.276	35.77	37.342	5	100	0	0	10.002	0	76	3	32	100	2	100	0	6	26	setting restrictions on greenhouse gas emissions. then making everyone understands the policies by requiring permits.
R_6rQ6W0Jh47nLyBf	Default Response Set	Anonymous			98.214.19.71	0	2013-10-07 22:31:27	2013-10-07 22:54:16	1	0	0	0	1	1	1	34.42	34.42	35.071	1	503						80	1	8.788	39.083	42.359	5	94	2.32	2.32	2.813	1	66	3	93	100	1	100	91	1	86		They'll ration permits, meaning they won't hand them out unless you require them, and also allows them (the government) decide which medical areas get the most to spend on services, and how a person gets treated pay how the person will be able to pay for said services
R_72mpEuzdax2k0YZ	Default Response Set	Anonymous			69.244.218.77	0	2013-10-07 22:46:57	2013-10-07 22:55:33	1	0	0	0	1	1	1	0	0	12.42	0	503						91	2	4.538	9.292	10.116	4	94	2.426	2.426	3.044	1	90	2	91	96	2	92	94	1	85			It would make it so all americans were insured for medical.
R_6rhml5XtIB2fjGB	Default Response Set	Anonymous			99.6.64.246	0	2013-10-07 22:45:07	2013-10-07 23:09:11	1	0	0	0	1	1	1	0	0	12.136	0	503						100	1	11.304	42.38	44.161	2	32	19.844	19.844	21.694	1	0	5	38	78	1	33	0	5	66				I truly know nothing about nuclear power infrastructures. I do know that fossil fuels are at a shortage and will run out. Beyond that I know nothing. Although if we could devolp cold fusion I believe it would solve all our energy needs. I apologize for not being more versed in this topic.
R_3reB9fTm30YwIcd	Default Response Set	Anonymous			50.55.85.219	0	2013-10-07 22:53:34	2013-10-07 23:21:09	1	0	0	0	1	1	1	0	0	23.531	0	503						78	1	11.109	14.719	16.297	2	75	2.187	2.187	3.297	1	21	5	68	78	3	62	14	4	32	Not really good with words, but with the policy in place the companies have to follow strict guidelines, have up to date equipment, and very thorough employees to keep a check on things, so the company is not fined. All in all it is whats best for the enviroment and helps regulate what the companies do to it.
R_1HAEr6D8i7sEhIp	Default Response Set	Anonymous			166.181.83.47	0	2013-10-07 23:09:02	2013-10-07 23:24:51	1	0	0	0	1	1	1	0	0	12.102	0	503						7	4	11.889	11.889	18.243	1	97	2.558	2.558	3.704	1	6	4	87	0	4	99	50	1	78		Healthcare rationing is the same as any other attempt of government to control the market. Rationing is by definition the creation of arbitrary shortages. It's impossible for any entity to directly oversee so many different possible transactions and needs effectively which would lead to mismanagement and miss allocation of resources and care. Costs would rise due to this mismanagement and cost of…
R_0ppfb1zMOBrJfMx	Default Response Set	Anonymous			69.35.8.180	0	2013-10-07 23:10:00	2013-10-07 23:24:58	1	0	0	0	1	1	1	0	0	8.993	0	503						68	1	6.272	9.047	9.832	2	13	3.239	3.239	4.095	1	0	5	50	100	2	78	75	1	50				I have less of an understanding than I initially thought. I have no idea how this works.
R_5uLRpwfBBfC5Mu9	Default Response Set	Anonymous			98.16.201.146	0	2013-10-07 23:13:29	2013-10-07 23:27:16	1	0	0	0	1	1	1	0	0	12.553	0	503						0	4	7.909	8.852	9.743	2	100	2.33	2.33	2.972	1	0	4	100	0	4	100	100	1	100	The cap and trade policy is based on the idea that companies will have a "cap" on the amount of greenhouse gases released into the environment. After this cap is reached the companies can trade for portions of another companies leftover "cap space", therefore allowing them to emit more pollution. The permits are issued for the exchange of these emissions by the federal government.
R_bPKVU2UoeZBR8mF	Default Response Set	Anonymous			98.197.101.252	0	2013-10-07 23:11:14	2013-10-07 23:29:18	1	0	0	0	1	1	1	0	0	14.65	0	503						12	4	11.149	17.15	18.398	2	13	6.947	6.947	10.318	1	26	4	8	73	2	29	62	1	59			Every single person in th e country is afforded a healthcare plan that is free of cost to the individual, yet based on taxpayer revenue. / / The taxpayer pays into a fund, and that fund is used to fund healthcare for all working and non-working people.
R_efaO21WVv6lY7Wd	Default Response Set	Anonymous			24.115.130.164	0	2013-10-07 23:29:37	2013-10-07 23:41:05	1	0	0	0	1	1	1	18.77	18.77	19.603	1	503						75	2	12.469	21.607	24.616	2	64	5.704	5.704	6.569	1	69	3	52	80	2	81	93	1	82		From what I understand is that there is now an open market where people can go and check out all the affordable options for healthcare available to them. The only negative part i have about this is that the health care is in fact not free and people will be punished if they do not purchase healthcare. Basically its just a law mandated everyone needs to be covered instead of covering them.
R_bPWXEc8NHBvG0kd	Default Response Set	Anonymous			74.222.96.232	0	2013-10-07 23:39:15	2013-10-07 23:43:45	1	0	0	0	1	1	1	0	0	27.466	0	8					1
R_8hROAuJykR2lQuV	Default Response Set	Anonymous			107.192.4.155	0	2013-10-07 23:32:51	2013-10-07 23:50:38	1	0	0	0	1	1	1	0	0	8.578	0	503						77	1	12.383	15.399	16.15	2	70	1.922	1.922	2.933	1	67	3	67	61	3	51	49	6	51			To me, it is not as good as it sounds. It may be true all U.S citizens would be provided with health care, but it does not mean every one would be able to afford it. Now, if the policy is being specific of all U.S citizens would be able to have free health care or it is affordable for each one of them, then it is definitely a great thing to have. I honestly do not know the steps of each one conne…
R_cIaQq8fsMQfguMt	Default Response Set	Anonymous			72.239.219.126	0	2013-10-07 23:34:42	2013-10-07 23:56:16	1	0	0	0	1	1	1	0	0	22.815	0	503						99	1	17.492	41.554	44.85	2	34	12.793	12.793	14.044	1	92	3	94	100	2	98	60	1	75				obtaining fossil fuels begins with destruction of part of the earth no matter which fossil fuel It is. Nuclear power is supposedly safer, cleaner and less destructive to the environment, which I do not agree with... actually I agree with neither. if nuclear power plants were to be the policy it would be argued that it is cleaner cheaper and safer to use.. more dependable and I know nothing more a…
R_1YyW2ls2sIibF53	Default Response Set	Anonymous			71.88.200.227	0	2013-10-07 23:48:06	2013-10-08 00:06:19	1	0	0	0	1	1	1	0	0	11.577	0	503						63	1	8.608	9.812	11.047	2	32	2.067	4.3	5.784	2	27	4	39	48	4	33	53	3	16	I do not understand the details about a policy such as this other than there would be limits placed on greenhouse gas emissions and it would be regulated by permits for emissions.
R_9Spzruv4DIwGuIl	Default Response Set	Anonymous			24.113.72.121	0	2013-10-07 23:44:06	2013-10-08 00:07:45	1	0	0	0	1	1	1	0	0	28.197	0	503						100	1	10.112	12.962	15.681	3	94	40.544	40.544	41.773	1	30	4	67	100	1	96	88	1	87		I believe a policy of this structure would cause medical care of a poorer standard than what it currently available. If a persons ability to pay for a medical procedure determined the availability, black market medical care would go on the rise along with people being denied care for life threatening issues because they weren't born rich. Health care is a basic human right. People should be treat…
R_3yN9ypJQ6nPNczP	Default Response Set	Anonymous			64.134.178.221	0	2013-10-07 23:50:07	2013-10-08 00:09:41	1	0	0	0	1	1	1	0	0	13.702	0	503						23	4	10.362	14.875	23.743	2	87	4.081	4.081	4.713	1	0	4	73	0	4	100	74	1	86				A nuclear power policy would engourage the devlopment of nuclear power by placing incentives for businesses to further the development. Nuclear power is a clean energy source and would long term lead to more positive outcomes than continuing to put government money into fossil fuel.
R_a9nFT1s4T6UF2AJ	Default Response Set	Anonymous			66.215.218.21	0	2013-10-07 23:38:23	2013-10-08 00:11:34	1	0	0	0	1	1	1	0	0	563.932	0	503						80	1	61.064	62.993	63.968	3	76	4.206	4.206	4.766	1	71	1	32	80	2	74	67	2	62			The only details I know about this policy is that it is going to up the costs that the businesses have to make which can result in lower hours for a lot of people.
R_3918nguwUkIXk5T	Default Response Set	Anonymous			50.135.146.140	0	2013-10-08 00:13:01	2013-10-08 00:37:39	1	0	0	0	1	1	1	0	0	14.439	0	503						86	1	37.267	37.267	40.06	1	63	0	0	10.148	0	38	6	29	33	5	60	70	3	28		It sounds like healthcare rationing is what we currently have. People who can't afford to pay a lot don't get good healthcare. When put that way, it sounds like if you are poor, your health isn't as important as someone who has a lot of money, and can pay for good healthcare.
R_0AofhgU1YM2xnSt	Default Response Set	Anonymous			66.87.76.186	0	2013-10-08 00:45:01	2013-10-08 01:04:48	1	0	0	0	1	1	1	0	0	28.891	0	503						74	2	12.328	14.718	16.015	2	73	4.031	4.031	6.438	1	50	2	50	100	2	59	0	4	50			It requires everyone to have insurance or be fined by the government on our taxes, the government in return will offer some sort of refund at tax time depending upon you income for those who cannot afford the insurance. It insures you cannot be denied because of preexisting illness. It also requires employers to offer affordable insurance.
R_9RKvjK3MaCdxRnT	Default Response Set	Anonymous			50.84.93.121	0	2013-10-08 00:18:56	2013-10-08 01:12:07	1	0	0	0	1	1	1	0	0	21.106	0	503						81	2	10.11	12.938	14.369	3	64	2.646	3.285	3.67	2	15	3	70	94	1	69	38	3	36				Nuclear energy policies include the regulation of energy use and standards relating to the nuclear fuel cycle. Nuclear power relies on fissionable material that can sustain a chain reaction with neutrons. Most nuclear reactors use a moderator to lower the kinetic energy of the neutrons and increase the probability that fission will occur.
R_eWZJmoViWE28hiB	Default Response Set	Anonymous			172.9.255.33	0	2013-10-08 00:12:03	2013-10-08 01:35:06	1	0	0	0	1	1	1	0	0	11.794	0	503						84	1	14.371	19.708	20.864	2	50	3.758	3.758	4.62	1	42	4	28	50	3	50	50	1	4				In America, over 500 billion dollars has been invested in fossil fuels, while only 80 billion has been invested in renewable energy. Nuclear power may not be such a great alternative, however, considering the Chernobyl disaster in 1986. This disaster injured 500,000 worker in Ukraine and cost over 18 billion rubles. There were 31 deaths that resulted from that. Another more recent nuclear power d…
R_cCvz5nejwT5DskB	Default Response Set	Anonymous			65.28.239.23	0	2013-10-08 01:33:08	2013-10-08 01:43:26	1	0	0	0	1	1	1	0	0	20.615	0	503						4	5	2.655	6.292	6.97	3	98	1.803	1.803	2.557	1	8	5	88	0	4	93	17	4	92		The government will be involved in all aspects of healthcare. Meaning, a person is nothing more than an employee of the government (because of a social security number) the government will go through telling people which procedures they can get based on their contributions to the company i.e. the government. This means that an old person with no income will be denied access to a new liver, lung, …
R_eLKVAYMUp0vzbg1	Default Response Set	Anonymous			68.204.235.11	0	2013-10-08 01:43:14	2013-10-08 01:58:14	1	0	0	0	1	1	1	0	0	21.237	0	503						91	1	19.997	21.421	23.071	2	82	3.218	8.802	9.531	2	100	1	100	100	2	100	61	3	16			The government would provide healthcare services to all americans out of taxpayer money. It could function more or less like medicare does, but on a broader scale. If an individual wants additional coverage, private pay insurance may still be available. Promoting the general welfare is one of the first things mentioned in our constitution, and should be a top priority for our government.
R_eaeVMZO2Qz0IChL	Default Response Set	Anonymous			207.86.158.14	0	2013-10-08 01:50:06	2013-10-08 01:59:46	1	0	0	0	1	1	1	0	0	11.908	0	503						8	6	5.205	11.342	12.518	2	67	5.025	5.025	5.812	1	3	5	69	33	6	65	86	1	80				Many power sources that burn fossil fuels, such as coal, oil, and natural gas, also pollute the atmosphere. If done properly, nuclear fueled power stations emit only harmless steam/water vapor, and do not negatively affect the atmosphere. If planned for well, the ensuing nuclear waste can be taken care of properly and will not be a danger to us or future generations. By moving away from our depen…
R_bdC0Zj6vxAQveL3	Default Response Set	Anonymous			108.71.222.87	0	2013-10-08 01:41:23	2013-10-08 02:04:16	1	0	0	0	1	1	1	0	0	21.81	0	503						0	4	19.703	19.703	21.854	1	27	0	0	11.134	0	18	4	65	8	4	63	49	6	41			Universal health care is that All citizens will have healthcare. The monthly costs, which is determined by your monthly income, will be a certain amount. After you pay you are entitled to healthcare. But many are not happy with this plan. If we all have universal healthcare the medical industry will suffer a lo.
R_8wtwQLgrLxr93eJ	Default Response Set	Anonymous			98.165.150.149	0	2013-10-08 01:53:32	2013-10-08 02:05:19	1	0	0	0	1	1	1	0	0	10.163	0	503						60	1	6.91	12.935	15.193	2	64	6.286	6.286	7.711	1	79	1	83	82	1	86	61	2	58		Health care resources provided by the government would give the public a sort of discount in receiving health insurance. Depending on their eligibility with income, costs, and benefits, they can receive a tax break from the government that will help with their money premiums on health insurance.
R_3pXMFkbBXKHEqwd	Default Response Set	Anonymous			66.190.98.139	0	2013-10-08 01:41:47	2013-10-08 02:07:10	1	0	0	0	1	1	1	0	0	17.247	0	503						84	3	14.394	23.043	24.283	2	35	13.195	13.195	14.508	1	50	2	85	100	3	90	67	2	90	I know nothing about this policy. Here is my understanding: there is concern about gas emissions in the atmosphere. This policy would attempt to halt gas emisions as much as possible. To halt or slow down the emissions, a company would be required to obtain a permit. This would be costly and therefore it would slow down polution.
R_296SBDTCtFbApFz	Default Response Set	Anonymous			97.113.112.184	0	2013-10-08 01:31:44	2013-10-08 02:11:46	1	0	0	0	1	1	1	0	0	18.657	0	503						48	3	36.596	63.438	73.119	5	0	4.395	4.395	5.294	1	57	3	17	81	1	77	55	3	58				It would mean that the nuclear power would get subsides andnot the fossil fuels
R_6KJdrn8t4XrPFu5	Default Response Set	Anonymous			75.130.162.241	0	2013-10-08 01:56:50	2013-10-08 02:20:16	1	0	0	0	1	1	1	0	0	15.087	0	503						62	3	10.454	26.543	30.496	4	94	6.883	6.883	7.762	1	6	6	90	66	3	78	80	2	84		Access to priviate healthcare is limited based on ability to pay and price, pre existing conditions, and employment type. If one can't afford insurance, they will not receive private insurance. For those unable to afford private insurance, there are state created options but those are limited to one's income levels. If healthcare isn't rationed, it is believed that federal spending would require …
R_eh80jTs0fUPLSQZ	Default Response Set	Anonymous			24.233.32.99	0	2013-10-08 02:20:15	2013-10-08 02:28:43	1	0	0	0	1	1	1	0	0	6.24	0	503						0	4	2.709	4.188	5.021	2	36	2.958	5.491	6.26	2	14	4	7	5	4	18	46	3	58				we would spend more money on nuclear power plants which in turn would make us less dependent on fossil fuels because of the energy being produced by the nuclear power plants.
R_bkGYub8gOGEzzNj	Default Response Set	Anonymous			98.210.70.83	0	2013-10-08 01:52:35	2013-10-08 02:32:15	1	0	0	0	1	1	1	0	0	18.054	0	503						33	6	30.71	89.094	91.641	3	25	29.214	29.214	30.787	1	67	1	60	73	3	99	50	6	31	The cap-and-trade policy: 1st sets limits for greenhouse gas emission, then requires each company to purchase permit in order to have greenhouse gas emission. In the other words, the cap-and-trade policy not only set limits for greenhouse gas emission but also require companies to buy permits for that emission.
R_eQIEfDkBIJk97tH	Default Response Set	Anonymous			76.27.231.113	0	2013-10-08 02:26:43	2013-10-08 02:51:46	1	0	0	0	1	1	1	0	0	18.239	0	503						71	2	11.003	21.149	22.709	2	68	9.716	9.716	10.693	1	41	5	29	81	1	92	37	4	50			I'm not entirely sure what your looking for here. I think universal healthcare would change everything. Most of all of them would be positive, it would save the government a lot of money because they wouldn't be paying for many americans health care. I think with everyone getting health care there would probably be less people wanting to be doctors. But there would be more equal playing field, no…
R_5aoHvemEUEf2K2h	Default Response Set	Anonymous			184.100.6.141	0	2013-10-08 02:38:01	2013-10-08 02:57:22	1	0	0	0	1	1	1	0	0	9.267	0	503						27	4	8.876	10.68	11.556	2	58	5.553	5.553	6.258	1	29	4	59	24	4	40	37	4	41			Any individual not on a company health plan would be required, under penalty of IRS fines, to purchase health insurance. If you are low income, but not eligible for medicad, you may qualify for government vouchers to help pay some of the purchace price of the insurance. Employers are required to provide insurance if they have a certain number of emplyees and if those emplyees work over 30 hours p…
R_exPzammqmRMEvFr	Default Response Set	Anonymous			75.134.8.34	0	2013-10-08 02:44:09	2013-10-08 03:05:00	1	0	0	0	1	1	1	0	0	20.29	0	503						54	2	15.652	27.33	29.941	2	55	8.655	8.655	10.99	1	100	1	97	100	1	100	60	3	84				Nuclear power policy provides energy in a much more effective and less harmful way than fossil fuel when the concept of harming the environment is taken into consideration. Nuclear power is used to generate energy for electricity across the US. Nuclear power is cleaner for the environment than fossil fuels.
R_9S0aiL7WBQySrqZ	Default Response Set	Anonymous			50.10.116.173	0	2013-10-08 03:42:24	2013-10-08 03:55:26	1	0	0	0	1	1	1	0	0	14.949	0	503						0	2	6.802	9.989	10.255	3	20	2.525	3.455	5.411	2	6	6	0	100	1	100	7	5	18	companies who have above limit of gas emissions must purchase permits for the excess gases
R_3WWZekcbNyKWzFr	Default Response Set	Anonymous			77.28.95.45	0	2013-10-08 04:17:39	2013-10-08 04:29:00	1	0	0	0	1	1	1	0	0	5.859	0	503						17	6	6.826	8.466	9.131	2	34	1.581	1.581	2.36	1	2	5	69	0	4	96	67	3	47		Health care rationing will allow the government to put a cap on people's health care received. This will be limiting for most people. It will also raise the price on private healthcare because there would be a higher need for it.
R_2f2s9ulVDDCe92R	Default Response Set	Anonymous			65.103.158.227	0	2013-10-08 04:16:21	2013-10-08 04:45:35	1	0	0	0	1	1	1	0	0	13.855	0	503						100	3	44.339	47.951	50.877	2	88	3.577	8.278	10.353	2	76	3	63	96	2	100	79	3	90				I would imagine that this policy would promote sustainable energy over energy produced by means that could potentially be exhuasted. Land would be surveyed for a possible nuclear power plant, at which point how much money it would cost to develop would be determined. If both the location and budget meet requirements a measure to be voted on would be issued in order to determine if the project is …
R_80NzWJYcwoV0DZP	Default Response Set	Anonymous			173.170.86.234	0	2013-10-08 05:09:13	2013-10-08 05:22:34	1	0	0	0	1	1	1	0	0	10.705	0	503						100	1	8.506	11.27	13.296	2	83	0.92	0.92	2.079	1	46	6	85	68	2	81	35	6	85				Nuclear power is not the correct manner to bring forth change in the country nor the world, when clean and dependable sources of fuels and systems are readily available, such as water, air, and solar power.
R_1BpKHETcwKmBBcN	Default Response Set	Anonymous			98.119.108.97	0	2013-10-08 05:19:29	2013-10-08 05:35:48	1	0	0	0	1	1	1	0	0	14.293	0	503						9	6	7.451	9.091	9.71	2	100	1.409	1.409	1.948	1	36	4	81	0	5	100	67	3	97		I feel as soon as the government applies something like this, they have too much control, first they allocate resources and they mess up and some places have to much or too little resources.
R_e40syiuhm4h3qWV	Default Response Set	Anonymous			204.9.214.93	0	2013-10-08 05:24:58	2013-10-08 05:47:54	1	0	0	0	1	1	1	0	0	24.127	0	503						44	4	15.339	22.076	23.901	2	21	7.402	7.402	8.379	1	58	3	34	95	1	90	36	6	69	In Step 1only sources currently subject to the PSD permitting program (i.e., those that are newly-constructed or modified in a way that significantly increases emissions of a pollutant other than GHGs) would be subject to permitting requirements / for their GHG emissions under PSD.Step 2 will build on Step 1. In this phase, PSD permitting / requirements will cover for the first time new construct…
R_cIL3OSwC8p7ba8l	Default Response Set	Anonymous			208.54.32.147	0	2013-10-08 05:10:28	2013-10-08 05:54:20	1	0	0	0	1	1	1	0	0	47.025	0	503						75	2	63.927	75.354	76.661	3	69	171.566	171.566	172.415	1	66	2	50	100	1	93	59	1	62			Everyone will be required to carry health insurance either through an employer or personal purchase. Those who do not have it through an employer can purchase it independently or through a government exchange. Those who qualify can receive discounted plans based on their income. Medicare cutoffs are also being raised so more people will qualify. All businesses with more than 50 employees will be …
R_8HUFX33cQEXZHMh	Default Response Set	Anonymous			50.173.9.48	0	2013-10-08 06:14:54	2013-10-08 06:27:00	1	0	0	0	1	1	1	0	0	15.471	0	503						67	3	14.361	21.991	22.905	2	0	16.95	16.95	17.938	1	0	4	33	65	1	61	0	5	35	Emission levels are set. Permits with allotted amounts are created. Each company can purchase permits to be able to emit such emissions. When the permits run out, companies can't have gas emissions.
R_a4WOyOXXHRwnvfv	Default Response Set	Anonymous			74.243.190.197	0	2013-10-08 07:02:28	2013-10-08 07:18:57	1	0	0	0	1	1	1	0	0	18.037	0	503						67	1	7.759	12.431	13.492	2	47	14.089	14.089	15.004	1	56	6	54	66	1	77	34	5	31			people get healthcare at a reduced rate so that everyone can have coverage
R_0c5yDvS4496iARf	Default Response Set	Anonymous			24.208.88.196	0	2013-10-08 07:09:37	2013-10-08 07:29:34	1	0	0	0	1	1	1	0	0	14.081	0	503						60	2	6.568	8.24	9.319	2	62	2.365	2.365	3.162	1	43	3	34	97	1	89	81	1	82		So, the governement wants to ration health care. This sounds okay in theory. But let's look at their reasoning, and break down the factors. The cost of medical expenses is way too high for the average citizen, and a serious disease can bankrupt someone, easily. Denying healthcare based on the cost seems unfair to someone unforatune to get really sick. Doing something via benefits seems much bette…
R_eJr4Nthr3tHuSwJ	Default Response Set	Anonymous			74.140.6.149	0	2013-10-08 07:38:26	2013-10-08 07:52:54	1	0	0	0	1	1	1	0	0	6.902	0	503						90	1	4.971	9.442	11.665	2	99	5.107	5.107	5.999	1	23	4	79	98	1	86	52	1	55			This policy would ensure all citizens would get healthcare and not get bankrupted by medical bills. It would lower costs in the long run, as preventive care is cheaper - look at diabetes. If we treated it early, giving patients access to a nutritionist is a lot cheaper than paying for a foot amputation. It would lead to better qualit y of life for people and would help the economy, as people coul…
R_50aD5oveykC38vX	Default Response Set	Anonymous			108.235.220.162	0	2013-10-08 07:33:37	2013-10-08 07:52:57	1	0	0	0	1	1	1	0	0	17.274	0	503						52	3	7.902	18.662	21.794	2	22	5.881	5.881	10.095	1	66	3	34	78	2	44	53	3	34	Limits will be set for greenhouse gas emissions by companies. Once they reach those limits, companies will be required to purchase permits for any continuing emissions that go over said limits.
R_1HeHjqQPUX8orIN	Default Response Set	Anonymous			69.47.42.164	0	2013-10-08 07:51:04	2013-10-08 08:04:04	1	0	0	0	1	1	1	0	0	11.177	0	503						82	1	12.096	31.656	33.124	3	52	11.31	11.31	12.986	1	10	4	50	82	2	54	20	4	43				To reduce the dependance on fossil fuels, nuclear power would be implemented more and more.
R_6oioSfJ59ijf5wp	Default Response Set	Anonymous			68.103.160.227	0	2013-10-08 07:41:14	2013-10-08 08:04:40	1	0	0	0	1	1	1	0	0	12.005	0	503						69	3	5.811	40.691	42.491	4	25	16.662	16.662	18.798	1	19	4	32	82	1	66	28	4	65			I have discussed universal healthcare and it would provide all US citizens with basic healthcare which is not available now with out insurance. It would lessen the burden on ER centers because smaller symptoms could be handled before it becomes serious enough to endure a long wait in a crowded waiting room. Easy to cure diseases are spread at work places because not all workers can afford insurac…
R_eqW5Ejf9VV3FgKV	Default Response Set	Anonymous			184.56.34.238	0	2013-10-08 08:11:37	2013-10-08 08:22:39	1	0	0	0	1	1	1	0	0	2.958	0	503						76	1	4.441	11.254	12.772	3	71	2.594	2.594	3.735	1	20	5	66	70	3	72	16	4	66	If the limits are set, a company will not be allowed to produce many greenhouse gases. They either have to buy a permit, or save money and change to more environmentally safe methods. This in turn will make the atmosphere safer.
R_5ziQMkExsTzUJmd	Default Response Set	Anonymous			173.3.26.201	0	2013-10-08 08:53:55	2013-10-08 09:03:52	1	0	0	0	1	1	1	0	0	22.345	0	503						51	3	9.755	15.352	16.231	2	8	5.096	6.755	7.543	2	47	4	7	54	3	64	55	3	27		Health care companies will ration permits for the government. They will allocate health care resources to the public. It is based on their cost, potential benefits, and person's ability to pay for them. Once a person tries to get a permit, they are determined based on those options. Then the government approves them, and they are received.
R_bkAzZU66pcMVJ65	Default Response Set	Anonymous			71.172.193.139	0	2013-10-08 08:59:30	2013-10-08 09:12:32	1	0	0	0	1	1	1	0	0	21.66	0	503						80	2	1.436	2.963	4.186	2	67	1.727	1.727	2.443	1	20	5	66	73	2	74	67	4	67				It has to do with nuclear fuels, energy etc and the processing involved. Also the safety of radioactive materials and other dangerous things and the efficiency of these items.
R_8v5LStYFkFI7uEl	Default Response Set	Anonymous			24.208.12.146	0	2013-10-08 09:00:39	2013-10-08 09:15:16	1	0	0	0	1	1	1	0	0	17.702	0	503						70	3	7.607	12.862	14.388	3	65	5.155	5.424	6.972	2	32	6	61	68	1	62	58	2	60			Universal healthcare providing all U.S. citizens would beneit us all. There are far too many out there going without any insurance. It is only fair to treat everyone the same.
R_4YsexxmPnd89nF3	Default Response Set	Anonymous			108.175.240.172	0	2013-10-08 08:41:52	2013-10-08 09:21:51	1	0	0	0	1	1	1	0	0	15.578	0	503						32	6	7.779	17.945	19.085	3	19	8.131	8.131	9.091	1	0	5	17	64	2	35	57	3	34		Health care rationing refers to the conscious decision to exclude certain people from the health care treatment that they may need. There are many forms of rationing going on currently. The state level decides who qualifies for medical assistance programs. Rationing is also utilized when deciding which patient gets an organ from the donor list. / / To ration health care is to withhold some medica…
R_ba2WHhBbNLX5nmd	Default Response Set	Anonymous			204.84.205.200	0	2013-10-08 09:13:28	2013-10-08 09:28:00	1	0	0	0	1	1	1	0	0	7.978	0	503						3	4	17.995	23.946	29.642	2	91	9.641	9.641	10.954	1	16	5	79	53	1	96	100	1	79	A cap-and-trade policy sets a national limit on carbon dioxide greenhouse gas emissions, likely somewhere near the current output at the time of implementation of the policy. Any business wishing to expand operations or production would likely create more emissions, and therefore need to purchase a permit from the government for the new emissions. Another business would have the option to sell th…
R_5o34aYYnksuSAi9	Default Response Set	Anonymous			74.98.6.92	0	2013-10-08 09:20:52	2013-10-08 09:32:06	1	0	0	0	1	1	1	0	0	12.688	0	503						80	1	7.325	8.915	10.402	2	38	3.655	3.655	4.574	1	68	1	23	89	1	69	69	1	26	I have a somewhat vague understanding of this policy. I think the government would enact this policy and clearly set the limits for emissions. Companies would look at these limits and evaluate what their companies produce in emissions. They would then decide if they need to change their methods of fuel or purchase permits from the government.
R_2c2IDB6OX7BemW1	Default Response Set	Anonymous			173.55.0.153	0	2013-10-08 09:16:10	2013-10-08 09:32:42	1	0	0	0	1	1	1	0	0	20.186	0	503						85	1	16.866	18.832	20.597	2	72	3.558	3.558	4.581	1	47	4	38	77	2	63	52	3	32			My understanding is that the government would be responsible for handling the costs involved in health care. I think it would be like medicare. When you go to the dr. the government pays the health provider.
R_00uSiRqjv7q4QD3	Default Response Set	Anonymous			184.174.135.147	0	2013-10-08 09:16:15	2013-10-08 09:34:46	1	0	0	0	1	1	1	0	0	21.895	0	503						54	1	7.589	11.079	14.169	2	44	2.27	2.27	3.048	1	13	5	29	65	2	27	32	4	35				I know that if we pursue an nuclear power policy this would lead to more nuclear power plants being built. As more nuclear plants are built that would increase the chances of a accident or environmental disaster occurring. It would also increase the amount of nuclear waste that would need to be placed into a storage facility of some type. This would also increase the chances of an accident or env…
R_5BhL7OhLsEzTOTj	Default Response Set	Anonymous			24.210.88.122	0	2013-10-08 09:15:57	2013-10-08 09:37:17	1	0	0	0	1	1	1	0	0	36.546	0	503						100	1	10.17	15.978	21.927	5	92	11.41	11.41	12.021	1	66	2	57	100	1	100	87	1	90		The government would fund health organizations to do certain medical percedures to individuals who are uninsured, or otherwise do not have the ability to pay for treatment. This program would not cover every type of procedure that a hospital would typically do, but the ones with a high level of sucess. A person may still have to pay some fees depending upon their ability to pay for treatment.
R_28Y5mGpCPhP8BoN	Default Response Set	Anonymous			168.166.80.191	0	2013-10-08 09:28:55	2013-10-08 09:42:09	1	0	0	0	1	1	1	0	0	30.888	0	503						71	2	7.363	10.78	12.106	3	67	2.044	2.044	2.621	1	20	4	39	44	4	39	81	3	62			Universal health care in the US is based on the European version of the same idea. Basically, it tries to ensure that everyone has insurance, regardless of job, class, religion, etc. The governement monitors and regulates insurance and people have to be approved for surgeries, etc.
R_czLzdfjlH73JS0B	Default Response Set	Anonymous			99.191.68.252	0	2013-10-08 09:29:51	2013-10-08 09:49:26	1	0	0	0	1	1	1	0	0	14.086	0	503						63	3	0.414	14.862	18.921	3	34	2.956	3.653	7.263	2	47	3	8	87	1	65	46	4	47		I have a very vague understanding of this policy. I think it may be according to a persons income, the government will allocate so much money to each group as set by certain income standards.
R_1BpKHdTj5KFdibb	Default Response Set	Anonymous			129.15.126.245	0	2013-10-08 09:28:16	2013-10-08 09:49:56	1	0	0	0	1	1	1	0	0	11.73	0	503						91	1	7.306	9.118	14.795	2	77	1.669	1.669	2.833	1	66	3	75	79	1	69	100	1	82	By making companies purchase permits for emissions, the regulation makes lower emissions and greater fuel efficiency more economically viable, feeding into the main interest of corporations, driving up investment in more efficient fuel sources.
R_5pugWKMBkiB53I9	Default Response Set	Anonymous			108.39.164.201	0	2013-10-08 09:39:31	2013-10-08 09:56:21	1	0	0	0	1	1	1	0	0	19.915	0	503						0	4	5.598	9.543	10.607	2	100	3.068	3.068	3.838	1	0	4	100	0	4	100	48	6	48	First, greenhouse gases are not a problem to begin with. There's no climate change, thus this policy has no real upside. If politicians were serious about limiting greenhouse gases, they would not issue any permits. This policy would hurt small companies that reach the limits and cannot afford the permits. Large corporations will continue to release greenhouse gases without a real incentive to re…
R_b3gxrKHejiaSSbP	Default Response Set	Anonymous			166.147.100.14	0	2013-10-08 09:53:18	2013-10-08 10:04:30	1	0	0	0	1	1	1	0	0	8.414	0	503						80	1	5.35	6.978	9.689	2	76	2.505	2.505	4.511	1	2	4	13	97	1	80	36	6	10		Health care rationing would allow the government to control what type of healthcare each person would receive. If you could not pay for the best care then you would only receive what is necessary at the time. If it would not largely benefit a person's health the government could decide not to allow the care.
R_by1MfXDS0IZ9Ty5	Default Response Set	Anonymous			98.216.116.91	0	2013-10-08 09:47:18	2013-10-08 10:06:08	1	0	0	0	1	1	1	0	0	12.923	0	503						67	3	7.091	12.867	16.098	2	61	6.166	6.166	6.891	1	34	6	8	96	2	89	1	5	93				The pro-nuclear policy argues that by developing molre nuclear plants and infrasturucture, tjere would be less reliance on fossil fuels to meet growing energy demands, hence investment would taper away from dirty fuels oil, coal to cleaner nuclear options. However, the nuclear industry has no golod way to deal with leftover radioactive fuel rods, tne danger of transprting radioactive waste lor ma…
R_b1n7xwjpvmP2ipL	Default Response Set	Anonymous			184.78.110.143	0	2013-10-08 09:52:44	2013-10-08 10:06:34	1	0	0	0	1	1	1	0	0	12.446	0	503						85	1	8.822	11.585	13.329	2	66	4.078	4.078	6.974	1	0	5	78	100	2	93	61	3	79			All U.S. citizens would be able to get health care. They could not be denied care based on age, ability to pay, or condition. Being a citizen would entitle you to healthcare. The government could run the healthcare system. Everyone would pay every year via their income taxes. This would fund doctors, hospitals, and all other types of care.
R_3lSQ98WbFVhHB53	Default Response Set	Anonymous			113.199.208.164	0	2013-10-08 09:24:53	2013-10-08 10:07:54	1	0	0	0	1	1	1	0	0	11.353	0	503						88	2	99.388	110.723	112.717	2	11	7.012	7.012	8.394	1	81	3	19	94	1	17	27	4	13				I have no idea about this policy
R_51oxlWwvtGqg7yJ	Default Response Set	Anonymous			97.82.56.222	0	2013-10-08 10:08:30	2013-10-08 10:19:25	1	0	0	0	1	1	1	0	0	11.955	0	503						93	1	8.142	10.324	11.673	3	73	1.944	1.944	2.605	1	67	3	56	100	1	83	28	6	32				I don't know any of the details of this policy.
R_0TIx8TaJETeZ2iF	Default Response Set	Anonymous			75.65.197.11	0	2013-10-08 10:09:12	2013-10-08 10:20:15	1	0	0	0	1	1	1	0	0	13.735	0	503						91	3	5.934	9.417	10.708	2	86	3.213	3.213	3.922	1	49	3	20	100	2	100	94	1	75	I do not know the exact detailed plan of this law, I just thought I understood the idea of this law well. Requiring companies to have permits for greenhouse gases is almost necessary at this point, especially considering all of the research that has been discovered recently confirming global warming.
R_5ax0cbTiUaI2i5T	Default Response Set	Anonymous			24.1.157.180	0	2013-10-08 10:04:03	2013-10-08 10:24:22	1	0	0	0	1	1	1	0	0	16.838	0	503						100	1	11.262	15.846	17.045	2	66	2.814	2.814	4.458	1	0	6	0	100	1	10	16	4	61		The goveernment would be allowed to decide what to pay for health care costs. They would decide based on what the costs were. The government could also decided based on whether they thought the treatment would help. Whether they would pay would be depending also on what they thought the person would be able to pay themselves.
R_aawy1yKbw5eto7X	Default Response Set	Anonymous			74.96.205.108	0	2013-10-08 10:20:06	2013-10-08 10:32:41	1	0	0	0	1	1	1	0	0	9.22	0	503						66	3	7.773	12.208	15.041	2	59	4.46	4.46	6	1	77	3	79	92	2	81	61	3	67				all i know is nuclear power is dangerous
R_25L2tW5XxIleCTr	Default Response Set	Anonymous			71.178.54.15	0	2013-10-08 10:30:55	2013-10-08 10:53:54	1	0	0	0	1	1	1	0	0	34.855	0	503						53	2	43.307	73.96	75.175	3	24	14.829	14.829	16.056	1	80	1	70	97	1	93	52	2	17			Universal healthcare will give everyone healthcare no matter what kind of income they make or if they already have an illness. A person will not be turn away for any reason. With everyone having healthcare people can go to the doctors and find out if they have anything wrong with them. If they do they will be able to get the proper medication to fix the problem. This will mean that people will be…
R_0ljM1vCqnyrv7V3	Default Response Set	Anonymous			69.143.174.42	0	2013-10-08 10:45:44	2013-10-08 10:55:07	1	0	0	0	1	1	1	0	0	10.002	0	503						100	1	4.825	8.472	9.491	3	64	4.252	4.252	4.999	1	0	5	87	100	2	100	95	3	99		This is based on a single-payer system, I believe. It's similar to the appeals system used in the private sector health insurance companies. You effectively have to prove that you need the healthcare that you're requesting.
R_6zLQjEXPTfInkPj	Default Response Set	Anonymous			99.195.246.57	0	2013-10-08 10:10:06	2013-10-08 10:55:12	1	0	0	0	1	1	1	0	0	38.03	0	503						30	4	12.432	25.043	31.675	2	74	22.391	22.391	24.2	1	0	5	100	0	4	89	58	1	87	Cap and trade is purported to be an environmentally and economically sensible method to control greenhouse gas emissions by imposing a cap on the amount of emissions released by companies with a timeline of decreases in amount over time. It is in reality a tax on CO2 emissions and will eventually drive such sectors as coal mining right out of business whether or not alternatives to the energy pro…
R_cAfbQXBfALLzAtn	Default Response Set	Anonymous			129.24.146.23	0	2013-10-08 10:47:41	2013-10-08 10:59:40	1	0	0	0	1	1	1	0	0	11.743	0	503						100	1	12.339	18.992	22.018	2	68	8.08	8.08	9.337	1	35	6	93	95	2	80	100	1	100			A Universal healthcare plan would provide all US citizens with health care. / Providing health care to all citizens is important for both humanitarian and economic reasons. / The humanitarian reason is that people should not suffer from injuries or illness just because they are poor or unemployed. / The economic reason is that prevention in cheaper than treatment. Providing access to health care …
R_8vxAy8ZIENrAo5v	Default Response Set	Anonymous			96.246.251.186	0	2013-10-08 11:00:33	2013-10-08 11:21:16	1	0	0	0	1	1	1	3.833	39.788	40.784	2	503						55	1	18.549	25.529	32.711	2	68	8.044	13.159	14.884	3	58	3	54	50	3	69	45	6	56		I think health care rationing means that a policy is in place that groups all the health care resources together (differentiated by cost, potential benefits and ability for a person to pay). After that, it offers people who need it the health care that is available to them. If fit is not needed, it is not offered.
R_3CPUFPbGBsFUn53	Default Response Set	Anonymous			74.36.188.202	0	2013-10-08 11:13:31	2013-10-08 11:30:04	1	0	0	0	1	1	1	0	0	21.649	0	503						26	4	7.753	15.245	16.953	2	61	6.326	9.95	11.696	2	1	4	87	91	1	37	37	4	68	It limits the emissions but charges the company which leads to less jobs being created.
R_3pVU8qj3b5qGL65	Default Response Set	Anonymous			156.111.85.203	0	2013-10-08 11:31:27	2013-10-08 11:40:59	1	0	0	0	1	1	1	10.639	10.639	11.31	1	503						16	6	4.103	6.178	6.895	2	31	0.967	0.967	1.451	1	61	3	13	65	2	34	18	6	17			Basically if you could not afford health care in this country, that will all change. no facility or doctor will be able to deny you healthcare or treatment even if you cannot afford it, too many people die in this country because they simply couldn't afford healthcare. Problem is, the country is already in such a budget crisis that the cost of this would only make those numbers increasingly large…
R_4196cNdCMuHFtkN	Default Response Set	Anonymous			24.59.32.215	0	2013-10-08 11:33:26	2013-10-08 11:47:06	1	0	0	0	1	1	1	0	0	9.968	0	503						60	2	11.962	16.905	18.083	2	72	12.575	13.279	13.696	2	81	1	73	75	1	81	50	3	30				developing more efficient nuclear energy sources rather than taking non reusable resources
R_25Yt5pli3fk8obX	Default Response Set	Anonymous			192.101.252.103	0	2013-10-08 11:53:28	2013-10-08 11:53:51	1	0	0	0	1	2
R_dpuXrnsRl77VcuF	Default Response Set	Anonymous			71.99.86.87	0	2013-10-08 11:41:40	2013-10-08 11:54:23	1	0	0	0	1	1	1	0	0	8.76	0	503						100	1	4.517	5.54	6.205	2	88	2.902	2.902	3.558	1	28	4	27	100	1	89	64	3	90	A company has a cap of the amount of CO2 that they can generate. That cap is to ensure that they are not being too polluting to the community. Once a company goes over this cap they would have to pay a fine or they could trade with another company that is not going over their cap.
R_3koJUqPNWtw8bAx	Default Response Set	Anonymous			69.23.101.20	0	2013-10-08 11:50:52	2013-10-08 12:06:55	1	0	0	0	1	1	1	0	0	8.93	0	503						79	1	14.854	22.734	24.047	2	31	8.064	8.064	9.017	1	21	5	48	100	1	56	41	3	17			all citizens are covered with health care provided by the government. I don;t really know
R_bPYkFmEqbGV8lVP	Default Response Set	Anonymous			128.23.138.226	0	2013-10-08 12:03:17	2013-10-08 12:14:18	1	0	0	0	1	1	1	0	0	21.275	0	503						68	1	8.272	9.072	9.641	2	47	2.596	2.596	3.214	1	91	2	69	95	2	69	39	6	35	The government will enforce a policy that requires manufactures to limit gas emissions. Once this policy is in place, the companies will have to take measures to reduce gas emissions, and have to have a permit if they are working with things that emit gas. This will reduce environmental damage.
R_cPfA6uGp3MaY6gJ	Default Response Set	Anonymous			71.165.34.103	0	2013-10-08 12:05:55	2013-10-08 12:27:59	1	0	0	0	1	1	1	83.562	83.562	87.412	1	503						100	1	1.212	10.547	11.097	9	100	5.969	12.634	13.728	7	8	6	100	100	2	100	0	4	78				A nuclear power policy requires much more time and man power, and the consequences will be great in deciding what to do with the technology. Nuclear power for space travel I am full for..though I believe a nuclear power plan will only result in weaponry and devastation. Using fossil fuels will save time, manpower and energy..there is also less risk (for example in the uranium and plutonium bindin…
R_8kPfZmXreLxJZGZ	Default Response Set	Anonymous			108.12.54.192	0	2013-10-08 12:21:10	2013-10-08 12:39:24	1	0	0	0	1	1	1	0	0	16.782	0	503						81	3	12.345	14.695	17.331	2	81	3.62	3.62	4.433	1	19	4	75	24	4	50	59	1	52			Currently, person are not to be denied healthcare based on their ability to pay. That is all I truly know about the steps of the policy; as the universal healthcare system is still under contraversy. Universal health care systems in several other countries has both positive and negative outcomes; based on research and results in the other countries, I am hesitant regarding universal policies. I t…
R_6fKM9TiTZWnPF0F	Default Response Set	Anonymous			69.127.36.84	0	2013-10-08 12:31:45	2013-10-08 12:41:42	1	0	0	0	1	1	1	0	0	6.04	0	503						100	1	8.954	10.502	12.391	2	100	3.98	3.98	4.718	1	100	1	79	100	1	100	98	1	88		The government will figure out the cost and availability of health care resources such as medical practitioners, infrastructure, etc. Then they will determine how it can be allocated to different states.
R_3lMrbiT91ASJcEd	Default Response Set	Anonymous			216.93.140.29	0	2013-10-08 12:41:26	2013-10-08 12:53:14	1	0	0	0	1	1	1	0	0	14.663	0	503						67	1	7.405	12.372	16.009	3	25	4.291	4.291	5.375	1	66	3	27	94	2	70	100	1	77			Universal healhcare describes a system which would protect every citizen in the U.S. It provides health benefits to each citizen without burdening the citizens financially to the point of no recovery. The system would provide more people with access to health care services and would increase the overall health of the nation over time. The extent of coverage, as well as the cost, would have to be …
R_cYHDSVD50zbzAVf	Default Response Set	Anonymous			173.27.76.197	0	2013-10-08 12:44:20	2013-10-08 12:54:02	1	0	0	0	1	1	1	1.831	1.831	9.903	1	503						100	1	4.614	7.262	8.157	2	72	3.786	3.786	4.657	1	100	1	35	100	2	100	84	1	73				We keep using fossil fuels / Fossil fuels run out / We're stuck with no fuel / / If we invest in alternative sources of energy, we won't use fossil fuels / We will be able to have energy long term
R_acahVnCGtgFLm1T	Default Response Set	Anonymous			72.161.229.205	0	2013-10-08 12:38:39	2013-10-08 13:01:32	1	0	0	0	1	1	1	0	0	13.054	0	503						100	2	11.734	14.557	16.838	2	100	7.753	7.753	9.143	1	0	5	100	100	2	100	96	1	100	To reduce greenhouse gasses each country is limited to the amount of carbon emissions they are allowed to release into the atmosphere each year. Some countries emit more than others, countries with low emissions are allowed to sell some or all of their allotment to higher emitting countries. All the while the total amount of carbons are being reduced each year, giving the higher emitting countrie…
R_0D3GiDM5754iL4x	Default Response Set	Anonymous			72.130.32.119	0	2013-10-08 12:43:31	2013-10-08 13:05:12	1	0	0	0	1	1	1	0	0	22.483	0	503						92	1	8.978	11.583	13.019	2	90	4.858	4.858	6.628	1	0	6	93	94	1	93	73	3	76	A company must know what their greenhouse gas emissions are and the policy will give them an amount that they must be under or they will have to purchase a permit to continue operating with the amount of emissions they put out. If they are above the limit, they will need to purchase a permit, for a specific price, in order to continue with their production which results in the emissions.
R_bmvo893yYW2sw6N	Default Response Set	Anonymous			130.203.94.66	0	2013-10-08 13:01:43	2013-10-08 13:06:59	1	0	0	0	1	1	1	0	0	4.746	0	503						54	4	0.672	3.911	4.673	5	22	0.682	0.682	1.341	1	39	5	25	71	4	41	36	1	37		I do not have much of an understanding about how the resources are allocated.
R_6XVros7bVeLAPLD	Default Response Set	Anonymous			75.84.17.55	0	2013-10-08 12:53:38	2013-10-08 13:31:25	1	0	0	0	1	1	1	0	0	38.408	0	503						73	3	25.42	34.661	39.562	3	55	11.21	11.21	12.551	1	81	2	71	100	1	100	0	4	100				This nuclear power policy means to encouraging the use of nuclear power and in developing more nuclear power plant to generate power, at the same time discouraging the investment to develop fossil fuels power source, eventually cause the lessen use of fossil fuels since the nuclear power can be replaced by fossil fuels.
R_6zAtBhUu4EGhg3j	Default Response Set	Anonymous			75.72.45.238	0	2013-10-08 13:22:01	2013-10-08 13:35:48	1	0	0	0	1	1	1	0	0	8.112	0	503						25	4	26.529	28.921	30.056	2	78	10.354	10.354	12.356	1	0	4	88	0	4	95	80	3	56				Increasing nuclear power development could lead to less of a focus on the development of fossil fuels. Many people do believe we should be replacing nuclear energies with fossil fuels. there is a limit to the funding available for development of new or adjusted energy sources. Putting aside even any of the political arguments, focusing development funds in one area will decrease the discovery of …
R_8uIse2fg1RxnVpX	Default Response Set	Anonymous			75.120.228.247	0	2013-10-08 13:27:35	2013-10-08 13:40:08	1	0	0	0	1	1	1	0	0	18.979	0	503						76	2	4.035	14.492	15.977	3	60	5.488	5.488	6.742	1	50	4	50	8	4	50	86	1	70			It does provide for healthcare, but with cost that are outrageous to some while prisoner get an upgrade to their medical costs
R_7Vt2yRj2MVdtYyN	Default Response Set	Anonymous			71.47.110.222	0	2013-10-08 13:27:42	2013-10-08 13:42:10	1	0	0	0	1	1	1	0	0	11.802	0	503						4	4	18.001	29.152	30.248	2	96	12.557	12.557	13.339	1	6	6	97	94	1	98	15	5	100			Their is a lot of U.S. Citizens whom work hard for minimum wage, they also have large families to support, children should not suffer because their parents are low income families. Elderly people and people whom got layed off from work, and people whom can't find jobs in this economy should still be able to receive general Health care.
R_6VfIZBgxhrLWQIJ	Default Response Set	Anonymous			173.24.92.60	0	2013-10-08 13:17:38	2013-10-08 13:47:14	1	0	0	0	1	1	1	0	0	12.201	0	503						98	1	28.12	28.12	29.527	1	14	0	0	13.426	0	21	5	29	59	3	6	95	1	43	Depending on the type of emmissions from a company, the risk to the environment, surrounding communities, would be taken into account. As the risks are assessed, preventative measures would be taken into account. An outside company/department would assess the possible risks and propose "safe" measures of emmission. If the emmissions are greater than these levels, processes to clean the emissions …
R_006rHLNmpn7qxj7	Default Response Set	Anonymous			67.176.218.141	0	2013-10-08 13:40:33	2013-10-08 14:00:23	1	0	0	0	1	1	1	0	0	16.545	0	503						59	1	10.287	21.542	23.353	2	30	8.596	8.596	9.988	1	26	6	5	99	2	63	74	1	61				The US provides funding for advanced nuclear power research and would aid companies in decommisioning old power plants and building new advanced nuclear power plant. The government also proposes a production tax credit on any new nuclear capacity. The government also has set higher fuel efficiency standards and taxes on companies for carbon use as a way to decrease demand for for fossil fuels and…
R_5uWu0aBlRV8wc3r	Default Response Set	Anonymous			108.78.245.81	0	2013-10-08 13:47:40	2013-10-08 14:00:44	1	0	0	0	1	1	1	0	0	9.173	0	503						0	4	7.116	13.092	13.919	3	91	3.394	5.193	5.908	4	0	5	100	0	4	100	21	6	53	A cap and trade policy requires businesses who produce emissions to purchase permits which become more expensive depending on their emissions, which is usually proportional to the company's size. There is a large amount of bureaucracy involved, which is required for the infrastructure to process the large amounts of paperwork. Thus, companies are going to be taxed not only for their carbon emissi…
R_b11p3mgytOPedSt	Default Response Set	Anonymous			201.191.108.80	0	2013-10-08 13:47:55	2013-10-08 14:02:10	1	0	0	0	1	1	1	0	0	23.739	0	503						94	1	13.58	16.191	18.054	2	81	8.111	8.111	8.852	1	79	2	76	100	2	77	58	3	42				I don't know a lot about nuclear power policy. I know that it is cleaner then burning fossil fuel.
R_abpTXbrwmsNOLAN	Default Response Set	Anonymous			131.252.10.228	0	2013-10-08 13:50:07	2013-10-08 14:09:09	1	0	0	0	1	1	1	0	0	34.168	0	503						28	5	480.195	480.915	481.358	2	86	3.253	3.253	4.064	1	21	4	39	7	5	43	27	4	71		Right now healthcare is controlled by the government. there is no free market.
R_3KMlERsDMozAAgB	Default Response Set	Anonymous			71.205.152.169	0	2013-10-08 13:47:16	2013-10-08 14:16:37	1	0	0	0	1	1	1	0	0	24.601	0	503						0	4	11.507	21.011	26.758	2	100	12.174	12.174	13.152	1	0	4	100	46	4	100	55	1	100		Health care rationing gives the power to the government to determine who receives care and what will be paid for the care. All citizens would be able to accept the government plan, including anyone who just arrived in the country without ever contributing with taxes. Those with resources will tend to "opt out" of this arrangement leaving those without resources as the "users". Here is an example …
R_25f4ISJRDex6FJX	Default Response Set	Anonymous			174.57.149.8	0	2013-10-08 14:06:05	2013-10-08 14:27:25	1	0	0	0	1	1	1	0	0	19.138	0	503						18	4	7.016	8.352	9.471	2	98	7.081	7.081	8.123	1	15	4	99	0	4	100	12	4	100			Taxes collected by mostly the middle class would be used to fund and run a government program which would regulate and distribute the way and how much individuals receive health care.
R_9vhrE2iojsOkC3j	Default Response Set	Anonymous			71.7.63.141	0	2013-10-08 14:38:49	2013-10-08 15:08:39	1	0	0	0	1	1	1	0	0	24.718	0	503						84	1	101.478	118.75	120.052	3	68	166.562	166.562	167.569	1	21	6	44	21	6	45	55	3	56	A company may have emissions that are too high environmentally. If they are to reach that cap, a company would have to purchase a special permit to be able to have such high emissions. The permit allows the company to go above the set limit for emissions.
R_2t6io4faBdtYNMN	Default Response Set	Anonymous			46.35.195.222	0	2013-10-08 14:56:59	2013-10-08 15:12:37	1	0	0	0	1	1	1	0	0	32.584	0	503						87	3	28.972	34.384	35.472	3	50	2.151	2.151	3.408	1	0	5	79	100	2	80	50	1	0				I only have a very vague notion of the ideas expressed above, and therefore can't provide a very thorough paragraph. My understanding of this issue is that nuclear power is aiming to replace fossil fuels as an energy force. I do not know the logistics of how or why this would/should happen. I can say that although I am in favor of decreasing our reliance on fossil fuels, I do not know enough abou…
R_81wUjWMxEvWIzvT	Default Response Set	Anonymous			67.141.167.204	0	2013-10-08 15:07:17	2013-10-08 15:25:34	1	0	0	0	1	1	1	0	0	31.227	0	503						17	5	14.041	20.452	21.986	2	92	10.996	10.996	12.61	1	37	5	62	50	4	12	84	1	75			Universal healthcare sounds like it would be the same as the Canadian and U.K. systems, allowing healthcare for all people regardless of the procedure and the ability to pay.
R_eJ77Z0ZjT1YM3jv	Default Response Set	Anonymous			162.115.44.103	0	2013-10-08 15:32:43	2013-10-08 15:52:17	1	0	0	0	1	1	1	0	0	17.661	0	503						98	1	10.88	13.559	16.058	2	34	4.452	4.452	6.076	1	57	1	0	96	2	10	74	1	23				I nuclear power policy that encourages the development of nuclear power and tries to discourage investment in fossil fuels aims to slow or stop our country's dependence on foreign oil and energy sources. Nuclear power is also considered a cleaner source of energy when properly used and this would help to decrease greenhouse gases. The policy aims to gradually increase development in nuclear power…
R_0f7mt8pawBqun77	Default Response Set	Anonymous			138.247.236.197	0	2013-10-08 15:39:49	2013-10-08 15:54:04	1	0	0	0	1	1	1	0	0	17.888	0	503						85	2	8.224	23.599	24.482	2	56	5.467	5.467	6.461	1	10	5	45	100	1	84	53	1	57		I really don't know much of this policy beyond what is stated above. As I think the process would go: 1. an individual would see their doctor and have a dignoisis (medication, surgery, etc.) 2. a government agency would review this plan to see if it is approved (they would consider how much it cost, who the person was, etc) 3. treatment would follow the government's response
R_4HDA6bg0xVMFIQ5	Default Response Set	Anonymous			99.129.131.105	0	2013-10-08 15:47:37	2013-10-08 16:14:19	1	0	0	0	1	1	1	0	0	47.676	0	503						91	2	11.992	14.95	19.681	2	44	2.262	2.262	4.064	1	42	6	0	99	2	58	31	5	38			The U.S. government passed a bill, signed by the President, and held up in the supreme court for universal affordable healthcare. This policy allows citizens the option of government health insurance, based on different levels, with less fortunate people paying less for coverage. With the government health insurance, citizens can't be turned away for certain conditions, and there is a cap on tota…
R_9QxBVW7Ozki7xel	Default Response Set	Anonymous			66.116.60.52	0	2013-10-08 16:30:43	2013-10-08 16:47:38	1	0	0	0	1	1	1	0	0	11.596	0	503						91	2	10.53	13.139	16.206	3	45	2.986	2.986	5.222	1	60	1	33	76	1	34	33	4	44	Some companies emit greenhouse gas. Some companies emit a lot of greenhouse gas. The government would set a limit on how much gas would be allowed to be emitted from companies. Companies would then be responsible for purchasing permits to cover their greenhouse gas emissions.
R_0eb1b7FMjsMDX0N	Default Response Set	Anonymous			24.140.12.158	0	2013-10-08 16:33:01	2013-10-08 16:51:38	1	0	0	0	1	1	1	0	0	11.561	0	503						3	6	5.477	8.237	9.844	3	92	2.149	2.149	3.167	1	34	4	10	8	4	92	12	4	85				So the government gives the green-light for the proposed policy. / The policy takes effect. / large corporations with government contracts start building nuclear power plants through out the country. / The country becomes reliant on nuclear energy and switches from fossil fuels. / in the short term this works because our country gains fuel independence from other countries. / In the long run it m…
R_dapPdHUa8iTtOgR	Default Response Set	Anonymous			76.23.106.121	0	2013-10-08 16:33:05	2013-10-08 16:53:53	1	0	0	0	1	1	1	0	0	8.472	0	503						59	3	22.251	25.355	27.041	2	50	4.96	4.96	5.86	1	25	4	74	22	5	84	80	1	88	It provides financial incentives for companies to reduce certain types of carbon gases.
R_5d7eirhNPs5dRrv	Default Response Set	Anonymous			74.242.175.74	0	2013-10-08 16:46:49	2013-10-08 17:02:20	1	0	0	0	1	1	1	0	0	9.278	0	503						3	4	8.116	19.62	20.443	4	68	10.514	10.514	11.413	1	1	4	76	0	4	84	68	3	58			In no way should healthcare be a government function. This is just another way for the government to redistribute wealth which is just a nice way to say the government stole the money from people that earned it and gave it to people that are not willing to work hard. People need to get up off their tails and better themselves then they could pay for their own healthcare.
R_3Q6a1gNI1k97Jul	Default Response Set	Anonymous			98.197.145.35	0	2013-10-08 16:58:12	2013-10-08 17:16:44	1	0	0	0	1	1	1	0	0	20.358	0	503						92	3	59.67	61.806	62.738	2	83	74.888	75.593	76.485	2	32	6	20	78	1	75	18	6	86		In the first step health care is allocated based by cost. Meaning that if you need a procedure the cheapest would be administered first. If you needed a special procedure that would help your condition but is not the cheapest you would receive this one. And lastly that procedure would be administered to you based on how is your ability to pay for this procedure.
R_3q3OZAcb88yT9l3	Default Response Set	Anonymous			64.68.239.112	0	2013-10-08 17:19:58	2013-10-08 17:34:03	1	0	0	0	1	1	1	0	0	19.056	0	503						44	4	6.961	14.133	14.882	3	41	3.745	3.745	4.355	1	20	4	70	97	2	100	12	4	75			All US citizens would be given a health care card at birth. When they need medical care, they would show the card and receive care. US taxes would pay for the care, and there would be no more need for health insurance. No one would get a bill, as the doctors and hospitals would be paid by the government. This would most likely cause a large rise in taxes.
R_cHFVshk1elRuv3L	Default Response Set	Anonymous			99.29.173.239	0	2013-10-08 17:45:49	2013-10-08 17:46:48	1	0	0	0	1	1	1	0	0	17.986	0	593					1
R_eK8TIROf2u2HBPL	Default Response Set	Anonymous			71.59.53.19	0	2013-10-08 17:30:34	2013-10-08 17:49:45	1	0	0	0	1	1	1	0	0	7.688	0	503						84	1	9.263	16.452	17.79	2	90	7.764	7.764	8.572	1	68	1	100	100	1	100	54	1	95	Assume a State wants to limit total emissions to X per megawatt of generated electricity. / Power plants of any kind whose emissions fall under the guideline can buy, sell or trade their emissions rates to plants that operate over the guideline. / That is, Plant A produces half as much emissions per megawatt as allowed. Plant B produces half again as many emissions per megawatt as allowed. / Ther…
R_a5xI7J6B2nFRBat	Default Response Set	Anonymous			72.239.247.32	0	2013-10-08 18:02:06	2013-10-08 18:09:55	1	0	0	0	1	1	1	0	0	6.575	0	503						0	5	4.862	6.583	7.295	2	72	0.963	1.992	2.449	2	50	6	0	5	4	60	9	6	0		Healtch care rationing would permit the government to allocate resources based on their cost and the ability of the person to pay for them.
R_cXQR44bv6uVUf3v	Default Response Set	Anonymous			108.93.244.130	0	2013-10-08 17:56:20	2013-10-08 18:14:00	1	0	0	0	1	1	1	0	0	7.628	0	503						61	3	8.82	9.955	11.055	2	35	2.832	2.832	3.801	1	40	3	31	95	1	64	71	3	32			Universal healthcare is a system in which all US citizens have access to medical care, whether preventive, emergency, or long-term. The health care scheme which seems most likely to happen in the US uses a combination of private and public insurance programs to cover all Americans, with the type of program and the cost to the individual being determined by a combination of age, income, employment…
R_e3YT1uURdSbBhT7	Default Response Set	Anonymous			130.219.235.230	0	2013-10-08 18:00:30	2013-10-08 18:24:02	1	0	0	0	1	1	1	19.156	27.387	28.334	3	503						34	5	6.361	7.217	8.613	2	37	1.933	1.933	3.695	1	28	5	20	82	2	79	64	2	57	I think that the cap-and-trade policy that sets limits for greenhouse gas emissions would result in companies loosing their freedom to channelise their funds and channelise their long term visions. I would be of the opinion that companies should give access to regulatory bodies to check on their green gas emissions so that they are within the acceptable limits.
R_eCGza5gMoIBuCzP	Default Response Set	Anonymous			98.223.89.175	0	2013-10-08 18:04:18	2013-10-08 18:24:38	1	0	0	0	1	1	1	0	0	25.517	0	503						65	1	9.471	14.135	15.065	2	93	1.855	1.855	2.348	1	2	5	100	62	2	62	60	1	81			Universal healthcare would provide all us citizens with health care is the morally right thing to do. Some healthcare is very expensive and nobody except the extremely wealthy could be able to afford to pay for it. So, if we all share the costs, we can all get care. Also, all sick people regardless of age or their ability to recover and live, should be taken care of regarding their health, if the…
R_4VqdlKtt12tum5T	Default Response Set	Anonymous			24.104.140.205	0	2013-10-08 18:15:00	2013-10-08 18:33:25	1	0	0	0	1	1	1	0	0	23.236	0	503						81	1	5.969	8.866	11.075	3	88	1.444	1.444	2.383	1	96	1	58	100	2	72	3	4	62				I understand that fossil fuels are gradually becoming depleted as our natural resource. However, I am strongly against the idea that nuclear power should take its place. Nuclear power is much too dangerous to be used as a primary energy source. Yes, it is powerful and can generate a great deal of energy, possibly more than enough for humanity. But, I don't believe that we have a good enough under…
R_eDoVjN7Rk0QTgIR	Default Response Set	Anonymous			98.70.198.66	0	2013-10-08 18:24:00	2013-10-08 18:39:36	1	0	0	0	1	1	1	0	0	10.353	0	503						15	4	11.436	19.396	20.813	3	93	2.985	2.985	4.927	1	93	1	92	100	1	100	18	4	71			It would be an expanded form of Medicare which we already have for everyone. There would be no need to setup any new government agencies or anything like that. We would increase the payroll tax to cover the cost of medicare through the payroll tax. Having insurance through medicare would free small business from having to provide it for their employees. Costs would be curved because everyone coul…
R_di2I8BAxgQkNUax	Default Response Set	Anonymous			174.50.210.139	0	2013-10-08 17:56:41	2013-10-08 18:50:43	1	0	0	0	1	1	1	0	0	43.166	0	503						64	3	12.45	14.302	15.672	2	69	1.926	1.926	3.044	1	50	3	46	50	3	50	54	3	52	In order to control green house emissions, the cap and trade policy should be installed. It is effective both economically, as well as environmentally. The 'cap' when installed in automobiles would reduce considerably the gas emissions, thereby limiting the / amount of environmental pollutants being discharged. The 'trade' part of the policy, would allow different automobile companies to come wit…
R_9tqqmhgxhTF4z9r	Default Response Set	Anonymous			173.69.18.253	0	2013-10-08 18:42:23	2013-10-08 18:57:12	1	0	0	0	1	1	1	0	0	84.585	0	503						100	1	7.876	9.396	10.976	2	95	4.363	5.217	5.788	2	18	4	79	30	1	87	35	4	80				I am not familiar enough with nuclear power infrastructure to accurately answer this question
R_e9uoF0mRaizjwGx	Default Response Set	Anonymous			208.104.113.219	0	2013-10-08 18:47:15	2013-10-08 19:01:40	1	0	0	0	1	1	1	0	0	15.907	0	503						52	6	30.81	43.741	45.13	2	52	3.738	3.738	4.784	1	21	5	35	95	1	89	26	4	26		It would let the government ration health care that they would give it to you based on cost. It would not be good because it would be based on how you could pay for it and not giving you the best care.
R_86xIMm4ikixIldX	Default Response Set	Anonymous			71.234.93.160	0	2013-10-08 19:11:22	2013-10-08 19:32:08	1	0	0	0	1	1	1	0	0	13.743	0	503						63	3	6.746	12.778	14.262	2	56	4.349	4.349	5.636	1	71	2	44	100	1	73	42	6	36	Well it starts with the company which produce emissions which either due to product nature or due to lack of keeping up with emission control would be required to pay a fee or fine for a permit to make extra emissions. Much like a gas tax on vehicles that produce more emissions than others. But in turn this would limit the amount of emissions and the amount of companys producing large amounts of …
R_b91w3GyqJ2zJitf	Default Response Set	Anonymous			68.59.188.29	0	2013-10-08 20:23:18	2013-10-08 20:38:07	1	0	0	0	1	1	1	0	0	28.663	0	503						89	1	11.124	15.514	17.098	2	100	5.658	5.658	6.974	1	94	1	100	100	1	100	66	3	84			This essentially means that the US health system would become similar to that of the UK, Canada, and other countries with a socialized medical system. Healthcare is covered by taxes just as roads, schools, and security are and is accessible to everyone. This may mean an increase in personal taxes, or it may mean an increase in tax on products or services, which will allow funding. The positive re…
R_eVQZveLwj3r4tjD	Default Response Set	Anonymous			67.234.9.142	0	2013-10-08 12:57:19	2013-10-08 13:01:35	0	0	0	0	1	1	1	0	0	7.635	0	503						59	1	7.04	33.092	34.239	2	65	4.388	4.388	5.458	1	30	6	43	29	4	45	24	5	7
R_6QX65UlsrYvEU5v	Default Response Set	Anonymous			65.185.67.74	0	2013-10-08 18:33:50	2013-10-08 18:37:41	0	0	0	0	1	1	1	0	0	25.955	0	503						100	1	15.461	24.288	25.449	2	100	9.347	9.347	10.32	1	0	6	0	100	2	11	70	1	66
R_9Wt9hx4vqk6FF3L	Default Response Set	Anonymous			24.160.41.97	0	2013-10-07 17:20:08	2013-10-07 17:20:25	0	0	0	0	1
R_7Qy81E0YBDAdQBD	Default Response Set	Anonymous			75.73.169.68	0	2013-10-07 21:23:16	2013-10-07 21:25:13	0	0	0	0	1	1	1	0	0	12.943	0	503						78	2	9.185	12.107	13.339	2	52	3.667	3.667	4.762	1	31	4	35	53	2	70	73	1	59
R_5orx15NkrhFnRAx	Default Response Set	Anonymous			108.71.222.87	0	2013-10-08 01:41:24	2013-10-08 01:46:03	0	0	0	0	1	1	1	0	0	13.045	0	503						34	4	17.487	17.487	19.638	1	15	0	0	14.436	0	0	4	67	0	4	62	37	6	26
R_3PJ12h2tqUOQDRP	Default Response Set	Anonymous			172.56.27.134	0	2013-10-08 13:28:18	2013-10-08 13:28:23	0	0	0	0	1
R_aY7J6h3kdfOVfdb	Default Response Set	Anonymous			74.36.255.199	0	2013-10-07 21:44:12	2013-10-07 21:48:53	0	0	0	0	1	1	1	0	0	9.916	0	502
R_9ZjgIWicoYHRwpf	Default Response Set	Anonymous			97.97.245.10	0	2013-10-08 19:15:25	2013-10-08 19:16:16	0	0	0	0	1	1	1	0	0	13.235	0	9
R_eexNyc7wBeWgQrH	Default Response Set	Anonymous			50.134.8.146	0	2013-10-07 23:10:52	2013-10-07 23:14:16	0	0	0	0	1	1	1	0	0	11.072	0	503						77	2	13.885	17.619	18.908	2	72	4.195	4.195	5.004	1	0	5	65	100	1	65	19	5	66
R_e8wmPJZ0mwvqR6Z	Default Response Set	Anonymous			184.152.82.23	0	2013-10-08 10:03:16	2013-10-08 10:08:33	0	0	0	0	1	1	1	0	0	25.304	0	503						61	3	27.199	46.951	20.642	3	65	3.508	3.508	4.172	1	45	6	60	64	3	71	32	6	28
R_2aRr5VuSin7S07j	Default Response Set	Anonymous			107.202.214.79	0	2013-10-07 17:00:54	2013-10-07 17:03:42	0	0	0	0	1	1	1	0	0	30.457	0	503						59	3	11.89	28.886	29.883	2	23	8.629	8.629	9.642	1	35	6	28	80	1	44	50	1	35
R_71xh7BilufzRjSt	Default Response Set	Anonymous			64.219.115.68	0	2013-10-07 15:01:34	2013-10-07 15:10:36	0	0	0	0	1	1	1	0	0	58.58	0	503						100	1	13.288	20.03	21.17	2	100	11.805	11.805	12.63	1	54	3	54	63	1	62	31	6	38
R_abEN5goUyb3clbT	Default Response Set	Anonymous			68.116.174.158	0	2013-10-07 17:32:24	2013-10-07 17:35:06	0	0	0	0	1	1	1	0	0	16.167	0	503						54	6	3.929	9.832	10.862	3	58	1.947	1.947	2.738	1	37	4	39	36	4	63	41	4	60
R_6MrzWF63YxRANV3	Default Response Set	Anonymous			69.249.91.64	0	2013-10-07 21:27:03	2013-10-07 21:30:06	0	0	0	0	1	1	1	0	0	16.352	0	503						7	4	9.563	24.299	27.67	3	35	10.471	10.471	11.712	1	16	4	17	75	1	100	1	4	11
R_7PcXIfcuzRosxg1	Default Response Set	Anonymous			208.102.40.239	0	2013-10-08 14:59:07	2013-10-08 15:00:25	0	0	0	0	1	1	1	0	0	8.611	0	503																							29	4
R_80MgNZVcBNhLPYp	Default Response Set	Anonymous			174.100.129.124	0	2013-10-07 17:58:03	2013-10-07 17:58:23	0	0	0	0	1
R_9Ytf3q7bRlos4hT	Default Response Set	Anonymous			108.64.183.154	0	2013-10-08 01:01:06	2013-10-08 01:06:48	0	0	0	0	1	1	1	0	0	15.586	0	503						80	1	6.982	10.914	12.904	2	72	2.512	7.292	8.552	4	25	6	33	99	2	91	29	4	81
R_cZaI1CXziNtXW5L	Default Response Set	Anonymous			184.6.7.98	0	2013-10-08 12:29:02	2013-10-08 12:33:28	0	0	0	0	1	1	1	15.984	16.077	16.755	2	503						74	2	9.927	12.168	13.061	4	71	9.501	11.511	12.371	3	22	5	57	27	5	58	71	2	85
R_9SoiZvzOCCVLybr	Default Response Set	Anonymous			75.50.182.98	0	2013-10-07 14:56:11	2013-10-07 15:01:46	0	0	0	0	1	1	1	0	0	20.786	0	503						72	2	9.906	11.81	12.429	2	80	18.809	19.689	20.34	2	37	5	38	10	4	41	5	5	65
R_djqwtFfbMbAR1id	Default Response Set	Anonymous			76.87.16.181	0	2013-10-08 03:29:01	2013-10-08 03:50:59	0	0	0	0	1	1	1	0	0	9.943	0	503						25	4	22.056	29.898	32.372	2	28	11.093	11.093	12.395	1	8	4	36	80	3	2	73	1	34		You would go to the dotor for your complaints. He would examine you. He would diagnose you and recommend treatment. The government would look at how much they cost, what benefit you would get out of the treatment and the government would determine your ability to pay. So, the government is determing whether you will get treatment or not. Not good at all.
R_8652Bv0weOASCQB	Default Response Set	Anonymous			24.74.100.94	0	2013-10-08 15:37:08	2013-10-08 15:37:33	0	0	0	0	1	1	1	0	0	6.604	0	503
R_81Rqli2ak2siwfj	Default Response Set	Anonymous			98.211.112.13	0	2013-10-08 12:50:16	2013-10-08 12:52:02	0	0	0	0	1	1	1	0	0	8.186	0	503						85	1	4.202	6.089	6.927	2	84	1.466	2.482	2.873	3	67	2	73	38	4	69	56	1	40
R_6tVV35CuRsr0Cpf	Default Response Set	Anonymous			71.64.198.42	0	2013-10-08 00:10:42	2013-10-08 00:13:38	0	0	0	0	1	1	1	0	0	8.551	0	503						32	4	7.418	9.263	16.531	2	8	42.508	42.508	43.781	1	8	5	65	18	4	83	70	3	20
R_29xGEOjYCBpRPr7	Default Response Set	Anonymous			76.87.16.181	0	2013-10-08 03:51:47	2013-10-08 03:52:16	0	0	0	0	1	1
R_2cnWYAoCgmaqFCZ	Default Response Set	Anonymous			50.84.93.121	0	2013-10-08 01:05:02	2013-10-08 01:05:09	0	0	0	0	1
R_bwHEXVIpfD699Y1	Default Response Set	Anonymous			64.9.50.200	0	2013-10-08 04:51:11	2013-10-08 04:55:23	0	0	0	0	1	1	1	0	0	20.17	0	503						75	1	12.5	18.79	20.08	4	75	7.76	7.76	9.01	1	38	6	28	54	3	54	57	3	52
R_cveqVfGZiSMEiod	Default Response Set	Anonymous			199.245.163.1	0	2013-10-08 08:12:11	2013-10-08 08:15:09	0	0	0	0	1	1	1	0	0	28.334	0	503						88	2	9.681	12.209	13.138	2	71	1.158	1.158	1.559	1	37	5	83	32	4	100	63	3	83
R_6D21HivwDdnUVa5	Default Response Set	Anonymous			184.56.34.238	0	2013-10-08 07:56:15	2013-10-08 08:10:46	0	0	0	0	1	1	1	0	0	10.621	0	503						81	2	9.837	12.316	22.208	2	75	3.876	3.876	5.266	1	22	4	62	63	3	66	18	4	46		Basically, if a person without insurance goes to the hospital, based on their income, they may not be eligible for lab work and other expensive procedures. In turn, a problem could be overlooked or missed, and then they would get very sick because of the rationing.
R_eJsDCwCdQJwkTcx	Default Response Set	Anonymous			174.97.182.98	0	2013-10-07 21:57:50	2013-10-07 21:59:39	0	0	0	0	1	1	1	0	0	8.116	0	503						58	3	3.58	5.802	6.861	2	56	1.232	1.232	4.583	1	79	1	60	76	2	72	27	4	52
R_1AYwsewdYnIot8x	Default Response Set	Anonymous			173.60.221.249	0	2013-10-07 23:09:21	2013-10-07 23:13:24	0	0	0	0	1	1	1	0	0	21.182	0	503						74	2	40.943	43.087	44.529	2	79	2.32	2.32	3.089	1	30	6	63	100	2	100	26	6	27
R_4GHe90G8WEMNYy1	Default Response Set	Anonymous			68.174.235.174	0	2013-10-08 13:24:59	2013-10-08 13:27:21	0	0	0	0	1	1	1	0	0	15.685	0	503						64	1	10.192	29.113	30.043	2	2	9.835	9.835	10.652	1	44	4	8	81	2	34	65	1	12
R_e9HrVza835xD1xH	Default Response Set	Anonymous			112.200.151.208	0	2013-10-08 17:29:35	2013-10-08 17:41:53	0	0	0	0	1	1	1	20.737	26.719	27.761	2	503						63	2	4.08	6.072	7.056	2	56	0.855	0.855	1.407	1	56	2	33	68	1	38	68	3	49
R_0DjKu65zodnAyH3	Default Response Set	Anonymous			50.170.8.226	0	2013-10-08 08:23:30	2013-10-08 08:25:28	0	0	0	0	1	1	1	0	0	9.209	0	503						92	1	5.835	7.901	9.617	2	89	3.265	3.265	4.826	1	14	6	98	78	1	87	99	3	96
R_bayoOV7jeJKnp53	Default Response Set	Anonymous			63.138.112.195	0	2013-10-08 13:17:43	2013-10-08 13:17:54	0	0	0	0	1	1	1	0.623	0.623	0.864	1
R_emazRxqAh1ruLqZ	Default Response Set	Anonymous			173.186.22.9	0	2013-10-08 17:34:59	2013-10-08 17:37:09	0	0	0	0	1	1	1	0	0	13.626	0	503						45	3	4.913	7.765	9.577	2	40	3.182	3.182	3.958	1	48	3	50	99	2	97	1	4	45
R_0330Ko74KIfTmLP	Default Response Set	Anonymous			67.241.33.233	0	2013-10-08 11:03:24	2013-10-08 11:06:14	0	0	0	0	1	1	1	0	0	28.257	0	503						50	6	20.784	39.624	40.348	2	50	4.969	4.969	6.816	1	0	4	50	0	4	100	0	5	50
R_3OzmbfLki705CBv	Default Response Set	Anonymous			108.95.28.132	0	2013-10-08 07:29:03	2013-10-08 07:36:24	0	0	0	0	1	1	1	0	0	10.982	0	503						100	2	9.552	23.887	27.008	3	94	2.716	11.325	13.659	2	91	3	82	100	3	100	20	4	86				ss
R_0MrKsvLp5ZiB4wZ	Default Response Set	Anonymous			108.254.197.197	0	2013-10-08 00:17:19	2013-10-08 00:19:50	0	0	0	0	1	1	1	0	0	10.791	0	503						100	1	6.016	7.1	8.11	2	100	3.337	3.337	3.941	1	16	6	77	6	6	78	18	4	71
R_8jEZ3afsCVaJKjX	Default Response Set	Anonymous			98.245.11.144	0	2013-10-08 14:02:29	2013-10-08 14:03:29	0	0	0	0	1	1	1	0	0	14.228	0	9
R_9MFHAZZEVj4ko9n	Default Response Set	Anonymous			66.42.220.188	0	2013-10-07 18:31:49	2013-10-07 18:32:30	0	0	0	0	1	1	1	0	0	1.979	0
R_6gQcR9ImA4ZfoAR	Default Response Set	Anonymous			174.50.119.72	0	2013-10-07 23:42:55	2013-10-07 23:44:41	0	0	0	0	1	1	1	5.785	6.299	11.443	2	503						100	1	7.484	7.484	8.435	1	82	1.517	1.517	2.22	1	50	1	0	100	2	80	100	1	71
R_cI5fwG2u1SoFw3P	Default Response Set	Anonymous			76.181.141.224	0	2013-10-07 22:45:56	2013-10-07 22:50:06	0	0	0	0	1	1	1	0	0	13.149	0	503						35	4	3.811	13.38	10.978	2	9	9.171	9.171	10.556	1	35	4	67	92	1	54	42	4	62
R_cJ6iv4EJQO7zBkx	Default Response Set	Anonymous			24.166.108.33	0	2013-10-08 15:18:17	2013-10-08 15:19:58	0	0	0	0	1	1	1	0	0	15.918	0	503						94	1	6.078	7.358	8.159	2	62	5.192	5.696	5.968	2	50	6	3	100	2	77	83	1	89
R_1zuAXvxmP0ndyo5	Default Response Set	Anonymous			74.103.170.31	0	2013-10-07 16:39:51	2013-10-07 16:41:08	0	0	0	0	1	1
R_eXna1e4y7XlmKqx	Default Response Set	Anonymous			72.95.104.231	0	2013-10-08 14:36:14	2013-10-08 14:39:55	0	0	0	0	1	1	1	0	0	7.688	0	503						84	3	44.147	46.622	47.906	2	65	2.84	2.84	3.976	1	2	5	69	97	2	74	56	1	26
R_55yBUfgQNJLekE5	Default Response Set	Anonymous			174.110.208.79	0	2013-10-08 09:22:51	2013-10-08 09:26:41	0	0	0	0	1	1	1	10.608	10.608	33.557	1	525
R_1YXRzC6gTTuXS1D	Default Response Set	Anonymous			74.193.175.201	0	2013-10-08 01:21:21	2013-10-08 01:24:11	0	0	0	0	1	1	1	0	0	40.177	0	503						19	4	10.576	14.939	18.987	3	4	2.772	2.772	4.893	1	0	6	0	0	5	50	0	6	0
R_ex4zpObe9tGCK1v	Default Response Set	Anonymous			24.151.85.161	0	2013-10-07 20:29:11	2013-10-07 20:32:35	0	0	0	0	1	1	1	0	0	7.412	0	503						100	3	7.506	14.619	15.517	5	82	1.55	1.55	2.178	1	42	4	41	100	2	66	56	3	100
R_8H9FIeTVnkEL6dv	Default Response Set	Anonymous			105.230.42.37	0	2013-10-07 19:46:45	2013-10-07 19:50:41	0	0	0	0	1	1	1	0	0	27.474	0	503						74	3	12.854	15.389	16.704	2	26	4.522	4.522	5.394	1	9	6	61	87	1	30	68	3	42
R_4PFrqQFn94ZrECp	Default Response Set	Anonymous			74.103.170.31	0	2013-10-07 16:41:25	2013-10-07 16:43:39	0	0	0	0	1	1	1	0	0	1.564	0	503																	70	2					45	6	2
R_dmKSdPUAERffxjL	Default Response Set	Anonymous			72.201.51.180	0	2013-10-08 03:04:35	2013-10-08 03:07:16	0	0	0	0	1	1	1	8.767	31.022	32.97	2	503						73	2	12.478	14.557	16.289	2	31	2.62	2.62	3.158	1	64	2	38	95	1	57	4	4	54
R_8Br5GNrFjO4Elwh	Default Response Set	Anonymous			172.56.27.134	0	2013-10-08 13:16:32	2013-10-08 13:27:50	0	0	0	0	1	1	1	0	0	5.554	0	503						63	3	26.312	26.312	27.805	1	61	0	0	27.198	0	13	5	86	17	4	93	27	6	9			The House constructs a bill to enable universal healthcare in the United States. This bill would include provisions and how the bill will be enforced. / The bill is voted on and then sent to the Senate for their vote. If the vote passes, the bill is sent to the president to be signed. The president has the power to veto the bill. / The bill is enacted and all United States citizens will be requir…
R_8BreyVJEhVVmdkp	Default Response Set	Anonymous			69.40.50.149	0	2013-10-08 06:59:49	2013-10-08 07:01:18	0	0	0	0	1	1	1	0	0	19.275	0	503
R_3mznz0adrqjNq4t	Default Response Set	Anonymous			141.0.15.11	0	2013-10-07 18:31:45	2013-10-07 18:41:43	0	0	0	0	1	1	1	0	0	19.148	0	503						61	2	14.381	30.854	30.862	2	64	13.225	13.225	25.254	1	68	3	62	38	4	38	22	5	63
R_0V40taeSgnjUVUx	Default Response Set	Anonymous			98.23.15.197	0	2013-10-08 08:46:32	2013-10-08 08:48:02	0	0	0	0	1	1	1	0	0	8.066	0	503						76	1	8.027	18.576	19.643	2	36	6.677	7.255	7.824	2	65	3	53	50	3	64	50	2	8
R_8IVbsn7P8Gv2do1	Default Response Set	Anonymous			173.89.237.148	0	2013-10-07 14:52:14	2013-10-07 14:52:42	0	0	0	0	1	1	1	12.727	12.727	14.796	1	533
R_9RcMsnPbDXnGIPr	Default Response Set	Anonymous			184.10.185.83	0	2013-10-08 11:52:54	2013-10-08 11:58:21	0	0	0	0	1	1	1	0	0	23.796	0	503						69	1	22.365	27.125	28.712	2	28	8.422	8.422	9.457	1	26	4	25	58	2	24	26	6	9
R_6VVcmTfQ20MFRS5	Default Response Set	Anonymous			190.80.236.39	0	2013-10-08 13:02:43	2013-10-08 13:02:59	0	0	0	0	1	1	1	0	0	1.121	0	5
R_cGhyFe77VZ2SQ7j	Default Response Set	Anonymous			96.37.222.149	0	2013-10-07 19:26:16	2013-10-07 19:27:58	0	0	0	0	1	1	1	0	0	19.848	0	503						73	1	3.022	4.348	5.263	2	69	1.63	1.63	2.13	1	86	2	72	99	1	82	53	2	50
R_38YVqNQ6XpDCiRD	Default Response Set	Anonymous			99.1.184.35	0	2013-10-08 09:56:32	2013-10-08 09:56:58	0	0	0	0	1
R_eVaVuro96YUT4IB	Default Response Set	Anonymous			99.120.181.237	0	2013-10-08 05:11:36	2013-10-08 05:19:58	0	0	0	0	1
R_9AHMN3nNs3Fyr4x	Default Response Set	Anonymous			99.91.221.214	0	2013-10-07 19:13:59	2013-10-07 19:18:20	0	0	0	0	1	1	1	0	0	9.617	0	503						100	1	11.375	11.375	13.542	1	100	0	0	2.294	0	0	6	100	100	1	100	38	4	100				The government will build more nuclear reactors to reduce pollution from burning fossil fuels. I think it's a bad idea because it puts the public at risk if they fail.
R_ers56hHYkoTVf9j	Default Response Set	Anonymous			70.45.75.249	0	2013-10-07 23:28:30	2013-10-07 23:31:46	0	0	0	0	1	1	1	0	0	39.162	0	503						68	3	7.391	9.698	10.824	2	71	2.823	2.823	3.552	1	28	4	80	100	1	34	62	3	71
R_7QYstY3STsKuiQl	Default Response Set	Anonymous			184.158.37.156	0	2013-10-08 01:12:00	2013-10-08 01:12:07	0	0	0	0	1
R_cII7mVPU34yFL9z	Default Response Set	Anonymous			141.0.15.11	0	2013-10-07 18:45:31	2013-10-07 19:01:17	0	0	0	0	1	1	1	0	0	18.232	0	503						56	2	10.97	22.696	22.702	2	44	7.736	7.736	13.231	1	41	5	59	40	4	40	4	5	59	a company would apply to the government for further allowances. while in turn pay a certain percentage to the government.
R_3eCWE1as3RHwqRn	Default Response Set	Anonymous			24.187.253.202	0	2013-10-08 16:35:23	2013-10-08 16:38:12	0	0	0	0	1	1	1	0	0	8.153	0	503						73	1	55.355	58.878	59.44	4	45	2.806	2.806	3.554	1	34	4	24	70	1	30	62	2	26
R_bjYIchketj8ftAh	Default Response Set	Anonymous			65.7.18.7	0	2013-10-08 11:41:57	2013-10-08 11:45:14	0	0	0	0	1	1	1	0	0	7.994	0	503						93	1	6.736	10.697	12.611	2	85	6.492	6.492	7.825	1	21	6	83	98	1	97	3	4	86
R_6WLeFZfBhEHq5Pn	Default Response Set	Anonymous			71.183.95.122	0	2013-10-07 16:06:32	2013-10-07 16:06:58	0	0	0	0	1	1	1	0	0	0.938	0
R_0DGz0gEYwuODvXT	Default Response Set	Anonymous			67.183.161.230	0	2013-10-08 16:50:30	2013-10-08 16:52:44	0	0	0	0	1	1	1	0	0	17.455	0	503						25	4	2.377	4.402	6.2	3	52	5.811	5.811	7.293	1	50	4	52	12	4	50	48	6	51
R_a2GALLXj4HqmS0Z	Default Response Set	Anonymous			174.97.230.159	0	2013-10-07 22:01:57	2013-10-07 22:05:11	0	0	0	0	1	1	1	0	0	19.161	0	503						82	2	5.883	8.424	12.531	3	86	7.997	7.997	8.926	1	59	1	31	100	1	89	12	4	22
R_5AOqdrqydgUP1ch	Default Response Set	Anonymous			107.192.4.155	0	2013-10-07 23:31:01	2013-10-07 23:32:31	0	0	0	0	1	1	1	0	0	14.882	0	403
R_eJPSJkhdtKRmsgR	Default Response Set	Anonymous			68.51.114.167	0	2013-10-07 21:37:38	2013-10-07 21:38:06	0	0	0	0	1	1	1	0	0	11.21	0	403
R_2mJfOOGKqpHfmSx	Default Response Set	Anonymous			24.161.59.103	0	2013-10-07 15:36:05	2013-10-07 15:40:37	0	0	0	0	1	1	1	0	0	14.349	0	503						67	1	10.083	17.302	18.067	2	20	3.14	3.14	4.056	1	6	4	32	85	3	23	27	4	4
R_1GQUix5b4XQRLvL	Default Response Set	Anonymous			67.248.119.234	0	2013-10-08 05:19:28	2013-10-08 05:29:52	0	0	0	0	1	1	1	0	0	17.488	0	503						91	3	169.878	171.518	172.219	2	78	0.911	0.911	1.585	1	91	2	61	99	2	88	30	4	40
R_8eLTf5CkwmhX4Ud	Default Response Set	Anonymous			74.235.197.48	0	2013-10-07 16:45:42	2013-10-07 16:48:22	0	0	0	0	1	1	1	0	0	6.256	0	503						80	1	4.955	8.543	11.64	3	22	1.591	1.591	3.394	1	20	4	64	100	1	90	53	3	66
R_06wntN8aKKbiXqd	Default Response Set	Anonymous			108.202.69.66	0	2013-10-08 06:35:06	2013-10-08 06:37:05	0	0	0	0	1	1	1	0	0	22.638	0	503						74	3	5.655	8.375	8.972	2	31	1.552	3.984	4.581	2	16	6	55	100	1	100	62	3	41
[truncated: 344 more columns]

## Sheet: Sanitized
ï»¿V1	Sex	Age	Likely A_1	Likely A_2	Likely A_3	Likely A_4	Likely A_5	Likely A_6	Likely A_7	Likely A_8	Likely A_9	Likely A_10	Likely A_11	Likely A_12	Likely A_13	Likely A_14	Likely A_15	Likely A_16	Likely A_17	Likely A_18	Likely A_19	Likely A_20	Likely A_21	Likely A_22	Likely A_23	Likely A_24	Likely A_25	Likely A_26	Likely A_27	Likely A_28			DomainsB_1	DomainsB_2	DomainsB_3	DomainsB_4	DomainsB_5	DomainsB_6	DomainsB_7	DomainsB_8	DomainsB_9	DomainsB_10	DomainsB_11	DomainsB_12	DomainsB_13	DomainsB_14	DomainsB_15	DomainsB_16	DomainsB_17
ResponseID	Thanks!Sex:	Age (in years):	Please indicate the percentage for how likely you think each event below is to have occurred. For ex...-A person's house lost power.	Please indicate the percentage for how likely you think each event below is to have occurred. For ex...-A person's house caught on fire.	Please indicate the percentage for how likely you think each event below is to have occurred. For ex...-A person left their wool sweater too close to a lit fireplace.	Please indicate the percentage for how likely you think each event below is to have occurred. For ex...-A person plugged their air conditioner into an extension cord.	Please indicate the percentage for how likely you think each event below is to have occurred. For ex...-A meal came out dryer than usual.	Please indicate the percentage for how likely you think each event below is to have occurred. For ex...-A meal came out colder than usual.	Please indicate the percentage for how likely you think each event below is to have occurred. For ex...-Before microwaving a meal, a person substituted butter for oil in it.	Please indicate the percentage for how likely you think each event below is to have occurred. For ex...-The microwave used to prepare a meal was plugged into an overloaded circuit.	Please indicate the percentage for how likely you think each event below is to have occurred. For ex...-The alignment in a car does not work right.	Please indicate the percentage for how likely you think each event below is to have occurred. For ex...-The stereo in a car does not work right.	Please indicate the percentage for how likely you think each event below is to have occurred. For ex...-A car was in an accident.	Please indicate the percentage for how likely you think each event below is to have occurred. For ex...-A car was shocked by a downed power line.	Please indicate the percentage for how likely you think each event below is to have occurred. For ex...-The battery in a person's quartz watch stopped working right.	Please indicate the percentage for how likely you think each event below is to have occurred. For ex...-The timing on a person's quartz watch stopped working right.	Please indicate the percentage for how likely you think each event below is to have occurred. For ex...-A person left their quartz watch on top of a speaker.	Please indicate the percentage for how likely you think each event below is to have occurred. For ex...-A person violently shook their quartz watch.	Please indicate the percentage for how likely you think each event below is to have occurred. For ex...-The reception on a cell phone no longer worked right.	Please indicate the percentage for how likely you think each event below is to have occurred. For ex...-The vibrator on a cell phone no longer worked right.	Please indicate the percentage for how likely you think each event below is to have occurred. For ex...-A person dropped their phone.	Please indicate the percentage for how likely you think each event below is to have occurred. For ex...-A person left their phone near a powerful magnet.	Please indicate the percentage for how likely you think each event below is to have occurred. For ex...-A person used white craft glue to join two pieces of wood together, but they didn't line up very well.	Please indicate the percentage for how likely you think each event below is to have occurred. For ex...-A person used white craft glue to join two pieces of wood together, but they didn't stick very well.	Please indicate the percentage for how likely you think each event below is to have occurred. For ex...-Some pieces of wood were finely sanded.	Please indicate the percentage for how likely you think each event below is to have occurred. For ex...-Some pieces of wood were chemically-treated for weather.	Please indicate the percentage for how likely you think each event below is to have occurred. For ex...-A person's sweater got discolored.	Please indicate the percentage for how likely you think each event below is to have occurred. For ex...-A person's sweater got holes in it.	Please indicate the percentage for how likely you think each event below is to have occurred. For ex...-A person poured bleach over a stain on their sweater.	Please indicate the percentage for how likely you think each event below is to have occurred. For ex...-A person rubbed steel wool over a stain on their sweater.			For each of the following statements, think about how the event of interest actually works. Think ab...-A person's house lost power.	For each of the following statements, think about how the event of interest actually works. Think ab...-A person's house caught on fire.	For each of the following statements, think about how the event of interest actually works. Think ab...-A person left their wool sweater too close to a lit fireplace.	For each of the following statements, think about how the event of interest actually works. Think ab...-A person plugged their air conditioner into an extension cord.	For each of the following statements, think about how the event of interest actually works. Think ab...-A meal came out dryer than usual.	For each of the following statements, think about how the event of interest actually works. Think ab...-A meal came out colder than usual.	For each of the following statements, think about how the event of interest actually works. Think ab...-Before microwaving a meal, a person substituted butter for oil in it.	For each of the following statements, think about how the event of interest actually works. Think ab...-The microwave used to prepare a meal was plugged into an overloaded circuit.	For each of the following statements, think about how the event of interest actually works. Think ab...-The alignment in a car does not work right.	For each of the following statements, think about how the event of interest actually works. Think ab...-The stereo in a car does not work right.	For each of the following statements, think about how the event of interest actually works. Think ab...-A car was in an accident.	For each of the following statements, think about how the event of interest actually works. Think ab...-A car was shocked by a downed power line.	For each of the following statements, think about how the event of interest actually works. Think ab...-The battery in a person's quartz watch stopped working right.	For each of the following statements, think about how the event of interest actually works. Think ab...-The timing on a person's quartz watch stopped working right.	For each of the following statements, think about how the event of interest actually works. Think ab...-A person left their quartz watch on top of a speaker.	For each of the following statements, think about how the event of interest actually works. Think ab...-A person violently shook their quartz watch.	For each of the following statements, think about how the event of interest actually works. Think ab...-The reception on a cell phone no longer worked right.
R_0c5yDvS4496iARf	1	33	1	1	1	1	5	5	4	1	1	1	1	1	2	2	1	1	6	1	5	1	5	5	1	1	4	3	1	2
R_b1n7xwjpvmP2ipL	2	26	3	3	5	30	20	40	15	5	10	12	10	1	15	10	4	1	20	10	6	10	20	15	40	35	9	25	20	0
R_eK8TIROf2u2HBPL	1	59	7	17	18	34	30	28	49	61	28	39	17	9	79	9	61	55	80	9	32	8	31	21	100	68	8	27	30	0
R_5o34aYYnksuSAi9	2	25	9	6	4	36	24	27	7	4	23	9	8	2	26	9	12	10	8	8	52	6	5	10	18	5	11	17	3	3
R_8vxAy8ZIENrAo5v	2	41	15	10	1	30	35	10	5	10	20	15	43	5	25	25	20	3	35	10	90	2	60	55	15	12	23	30	40	1
R_bmvo893yYW2sw6N	1	19	22	12	9	13	19	26	12	12	12	24	19	11	16	24	10	11	15	11	8	4	10	14	15	22	14	18	13	24
R_dnUpKp1qkbNxNrL	1	62	28	25	34	17	20	36	57	43	27	25	18	18	49	8	15	18	51	28	40	20	19	26	48	57	21	21	33	4
R_8jKP7xSP12vogSx	1	64	29	4	8	50	6	2	18	8	10	30	65	9	51	1	15	40	1	2	24	1	8	9	0	18	50	3	49	2
R_6KzYhqEKYo8QvMF	1	25	36	21	61	49	54	65	57	58	2	38	37	53	46	43	47	45	42	43	74	53	61	44	41	46	41	61	43	42
R_9RXjo2oaZWNZTh3	2	35	50	50	50	50	50	50	50	50	50	50	50	50	50	50	50	50	50	50	50	50	50	50	50	50	50	50	50	50
R_eDoVjN7Rk0QTgIR	1	26	50	45	32	19	25	70	68	30	27	21	19	21	22	17	10	35	18	60	25	46	64	11	10	24	30	34	30	38
R_5d7eirhNPs5dRrv	1	57	60	5	9	50	59	50	50	40	81	30	30	3	100	3	19	9	39	60	86	13	50	80	60	40	70	67	51	2
R_5ziQMkExsTzUJmd	2	24	66	50	26	46	62	61	74	56	59	88	88	50	47	38	18	47	50	43	86	57	64	79	53	50	57	72	84	13
R_3yN9ypJQ6nPNczP	1	41	70	1	1	1	15	25	11	2	19	1	19	1	81	25	5	4	50	1	92	2	15	5	5	50	62	9	1	1
R_cRO3aJ1P0HPbTKJ	1	23	74	57	18	22	41	66	45	13	36	62	77	10	41	43	18	19	51	48	72	15	50	23	31	9	39	46	20	18
R_6KJdrn8t4XrPFu5	1	26	76	28	13	69	76	57	52	64	49	46	71	11	62	85	39	26	77	40	95	33	48	48	54	74	65	82	60	5
R_b42T7ZFat9OLpsN	2	22	79	61	21	66	74	84	85	67	75	97	85	74	100	51	59	16	100	84	98	88	87	100	81	99	87	95	28	54
R_6rmVhqCKGV6zz3T	1	28	80	8	2	50	18	40	10	5	10	10	12	1	0	10	1	2	8	7	90	4	9	8	40	5	36	50	33	3
R_1HAEr6D8i7sEhIp	1	29	81	71	28	78	75	71	73	85	67	28	77	29	2	10	59	38	62	76	93	39	81	79	80	69	75	57	70	37
R_cOtEdqV49RzgEOp	2	50	82	55	12	55	98	83	14	41	55	69	68	29	54	54	55	29	68	56	100	13	98	98	82	55	83	41	14	0
R_blPr84n3uSo69Pn	1	52	90	2	20	29	71	71	30	10	80	9	40	9	100	5	20	9	4	2	82	4	49	50	49	20	50	60	10	3
R_3pXMFkbBXKHEqwd	1	66	90	5	2	50	40	25	10	40	50	20	70	1	50	25	2	20	25	10	85	0	1	1	10	10	30	90	1	1
R_50aD5oveykC38vX	2	33	90	20	10	80	90	90	40	70	50	40	60	5	20	30	10	20	10	30	90	20	20	40	90	5	50	30	5	0
R_5uWu0aBlRV8wc3r	1	24	90	30	60	95	50	80	80	90	70	80	70	11	80	60	80	50	90	90	80	12	90	81	61	80	70	80	100	40
R_3UGrWLXiPGwkMex	2	58	92	30	12	30	39	65	30	31	30	50	75	20	91	41	24	29	91	39	100	24	29	31	100	60	50	73	23	3
R_0MJgca3OSbWJvOR	2	59	93	51	9	11	65	20	74	49	64	67	100	7	69	81	19	31	67	14	91	13	80	6	78	70	21	95	28	11
R_aVJNUZdvIuXSBbD	2	24	95	94	94	93	91	97	94	93	95	90	96	93	93	91	95	96	94	96	98	96	93	94	96	94	94	92	94	92
R_dpuXrnsRl77VcuF	1	39	95	51	12	90	68	100	90	81	89	100	80	63	59	70	28	82	100	100	100	89	77	90	100	100	75	100	85	10
R_2ri3cBLfHdgsvRj	2	48	100	100	100	50	100	100	100	50	100	100	100	50	100	100	10	50	100	100	100	10	70	70	100	100	100	100	50	1
R_3gc20JP9RI5q5yl	2	34	100	100	100	100	100	100	100	100	100	100	100	100	100	100	100	100	100	100	100	100	100	100	100	100	100	100	100	49
R_2c9FHHytB4vSKVv	1	27	100	100	100	100	100	100	100	100	100	100	100	100	100	100	100	100	100	100	100	100	100	100	100	100	100	99	100	100
R_d1faEL28tjrk8tf	2	29	100	100	100	100	100	100	100	100	100	100	100	100	100	100	100	100	100	100	100	100	100	100	100	100	100	100	100	100
R_71A6GQMhJwxGVw1	1	30	100	100	100	77	100	91	1	72	95	92	100	20	100	100	71	14	74	34	100	40	100	91	100	100	100	100	1	10
R_73NlcGj3peljmtf	2	33	100	100	100	100	0	100	100	50	100	100	100	50	0	100	50	50	100	100	100	50	100	99	100	100	100	100	49	0
R_8xcSwlPjc3PD7ZH	2	37	100	100	100	100	100	100	100	100	99	100	100	100	100	100	100	100	100	100	100	100	100	100	100	100	99	100	100	82
R_3reB9fTm30YwIcd	2	34	100	100	50	10	50	40	75	50	50	100	100	30	40	50	50	75	100	100	100	50	50	70	100	100	100	100	40	20
R_9Spzruv4DIwGuIl	2	35	100	100	100	100	100	100	100	100	100	100	100	100	100	100	100	100	100	100	100	100	100	100	100	100	100	100	100	59
R_0AofhgU1YM2xnSt	2	53	100	100	73	100	100	100	61	76	100	99	100	29	100	76	75	100	100	100	100	76	72	100	100	100	100	100	58	0
R_exPzammqmRMEvFr	2	32	100	100	100	100	100	100	100	100	100	100	100	100	100	100	77	97	100	100	100	100	100	100	100	100	100	100	100	97
R_2f2s9ulVDDCe92R	1	37	100	100	73	90	100	100	86	37	100	100	100	9	100	85	57	74	84	93	100	25	63	92	94	94	100	92	93	6
R_e40syiuhm4h3qWV	2	42	100	100	44	100	100	100	100	100	100	100	100	100	100	100	100	100	95	100	100	1	100	100	100	100	100	100	100	4
R_2c2IDB6OX7BemW1	2	59	100	100	100	100	100	100	100	100	100	100	100	100	100	100	100	100	100	100	100	100	100	100	100	100	100	100	100	100
R_czLzdfjlH73JS0B	2	33	100	100	87	100	100	100	100	100	100	100	100	100	100	100	91	81	100	100	100	80	100	100	100	100	100	100	100	100
R_5ax0cbTiUaI2i5T	2	52	100	50	0	100	100	90	0	3	80	100	100	2	85	50	9	0	100	65	100	4	95	95	100	100	96	100	0	0
R_bPYkFmEqbGV8lVP	2	23	100	100	45	58	100	100	84	57	100	100	100	100	100	97	76	16	80	100	100	100	100	100	100	100	100	100	68	60
R_acahVnCGtgFLm1T	1	56	100	100	100	100	100	100	100	100	100	100	100	100	100	100	100	100	100	100	100	100	100	100	100	100	100	100	100	100
R_8uIse2fg1RxnVpX	1	34	100	100	100	100	100	100	100	100	100	100	99	100	100	97	100	100	100	100	100	100	100	91	100	90	100	95	52	7
R_9vhrE2iojsOkC3j	2	38	100	100	100	100	100	100	100	100	100	100	100	100	100	100	100	100	100	100	100	100	100	100	100	100	100	100	100	100
R_81wUjWMxEvWIzvT	2	62	100	100	100	100	100	100	100	100	100	100	100	100	100	100	100	100	100	100	100	100	100	100	100	100	100	100	100	100
R_eCGza5gMoIBuCzP	2	41	100	100	100	100	100	100	100	100	100	100	100	100	100	100	100	100	100	100	100	81	100	100	100	100	100	100	100	80
R_2aUgYVza9aKCvJj	2	18																															1	1	2	1	2	2	1	1	1	1	1	1	2	1	1	1	3
R_7P5mXndZiBFwxMh	1	35																															1	2	2	3	1	2	1	3	1	3	1	3	2	1	3	1	3
R_1LcudvW3jGJJUod	1	21																															1	2	2	3	2	2	2	3	1	3	1	3	3	1	2	1	3
R_cUUTCd2t0FrRFWd	1	38																															1	2	2	3	2	2	2	3	1	1	1	3	2	1	1	1	3
R_aXVG8BrXwWZAf41	1	49																															1	2	2	3	2	3	2	3	1	1	1	3	3	1	3	1	3
R_6rQ6W0Jh47nLyBf	1	25																															1	2	2	3	2	1	2	3	1	3	1	3	3	1	1	1	3
R_1YyW2ls2sIibF53	2	28																															1	1	2	1	3	3	2	3	1	1	1	1	1	3	3	1	3
R_9RKvjK3MaCdxRnT	1	33																															1	2	2	1	2	1	2	1	1	1	1	3	2	1	3	1	1
R_296SBDTCtFbApFz	2	48																															1	1	1	1	1	1	1	1	1	1	1	1	1	3	3	1	1
R_eQIEfDkBIJk97tH	1	34																															1	2	1	1	1	1	2	3	1	1	1	1	1	3	3	1	1
R_1BpKHETcwKmBBcN	1	23																															1	2	2	1	2	2	2	1	1	1	1	1	1	3	3	1	1
R_bkAzZU66pcMVJ65	2	34																															1	1	3	1	3	2	2	3	1	1	1	1	1	1	1	1	1
R_3lSQ98WbFVhHB53	2	27																															1	3	2	1	3	3	1	3	1	1	1	3	1	3	3	1	3
R_4196cNdCMuHFtkN	1	32																															1	2	2	1	1	1	1	1	1	1	1	3	1	1	3	1	1
R_cYHDSVD50zbzAVf	2	23																															1	2	2	3	1	1	2	3	1	1	1	3	1	1	3	1	1
R_006rHLNmpn7qxj7	1	57																															1	1	1	1	1	1	2	1	1	3	1	3	2	3	3	1	3
R_0f7mt8pawBqun77	2	31																															1	1	1	1	1	1	1	1	1	1	1	3	1	1	1	1	3
R_0eb1b7FMjsMDX0N	2	29																															1	2	2	1	2	1	2	3	1	3	1	3	1	3	3	1	3
R_4VqdlKtt12tum5T	2	26																															1	2	2	1	2	2	2	3	1	3	1	3	3	1	3	1	3
R_9tqqmhgxhTF4z9r	2	26																															1	1	1	3	2	1	2	3	1	1	1	3	1	1	1	1	3
R_eg4F59SNhLkYeUt	2	29																															2	3	2	2	2	1	2	1	1	2	1	1	1	2	2	3	1
R_4GUvDtN5Lo3qvRP	1	33																															3	2	2	3	2	2	2	3	1	3	1	3	3	1	3	1	3
R_abi7uPfyqtsR3FP	2	31																															3	1	3	3	1	1	2	3	1	1	1	3	1	1	3	1	1
R_cZvH3kxmhkOE5Pn	2	29																															3	1	1	1	3	3	1	3	1	1	1	3	3	3	3	1	3
R_6Qegsfqgi5t646x	2	23																															3	2	1	3	1	1	1	1	1	1	1	3	1	1	1	1	1
R_8cYPbWT9ty9tU0t	1	67																															3	2	2	3	2	1	2	3	1	3	1	3	2	3	3	1	3
R_6mT2RNgxPjIxmWF	2	41																															3	2	1	3	2	2	2	3	1	1	1	3	3	1	1	1	3
R_6EjlYvxu3rGWVBr	2	28																															3	3	2	3	2	1	2	3	1	3	1	3	1	1	1	1	3
R_0keXJPtBXddcsaV	2	30																															3	3	1	3	1	1	2	3	1	1	1	3	2	2	1	1	3
R_ehejScdlznQW0Cx	2	30																															3	2	1	3	2	2	1	1	1	1	1	3	1	1	1	1	3
R_cMWdv7WvsvFqj1X	2	25																															3	2	2	3	2	2	3	3	1	1	1	3	2	2	1	2	3
R_1Nyq5J6mrAGjrTv	2	27																															3	2	1	3	1	1	2	3	1	3	1	3	3	3	3	3	3
R_6AqxfO3QfZ2ank1	2	23																															3	3	3	3	2	2	2	3	1	1	1	3	3	1	3	1	3
R_b74ea2cZoxCjlvD	2	39																															3	1	1	1	2	1	2	1	1	3	1	3	3	3	3	1	3
R_6rhml5XtIB2fjGB	2	43																															3	2	1	1	1	1	2	3	1	3	1	3	3	3	1	1	3
R_efaO21WVv6lY7Wd	1	23																															3	1	2	3	3	3	2	3	1	1	1	3	3	1	1	1	3
R_eLKVAYMUp0vzbg1	1	30																															3	1	1	1	2	2	2	3	1	3	1	3	2	1	1	1	3
R_5aoHvemEUEf2K2h	2	57																															3	1	1	3	1	3	2	3	1	1	1	3	3	1	1	1	3
R_cIL3OSwC8p7ba8l	2	37																															3	2	2	1	2	2	2	3	1	1	1	3	3	1	1	1	3
R_eJr4Nthr3tHuSwJ	1	52																															3	2	2	3	2	2	2	3	1	1	1	3	3	1	3	1	3
R_8v5LStYFkFI7uEl	1	22																															3	2	2	3	2	1	3	3	1	3	1	3	3	3	3	1	1
R_1BpKHdTj5KFdibb	1	21																															3	2	2	3	2	1	2	3	1	3	1	3	3	1	3	2	3
R_5pugWKMBkiB53I9	2	39																															3	2	2	3	3	3	2	3	1	3	1	3	3	1	3	1	3
R_25L2tW5XxIleCTr	2	37																															3	3	3	3	2	1	2	3	1	1	1	3	3	1	3	1	3
R_6zLQjEXPTfInkPj	1	64																															3	2	2	3	1	2	2	3	1	3	1	3	3	1	1	1	3
R_8kPfZmXreLxJZGZ	2	27																															3	2	3	3	3	1	2	3	1	1	1	3	3	1	3	1	3
R_0D3GiDM5754iL4x	2	38																															3	2	2	3	2	2	2	3	1	1	1	3	1	1	3	1	3
R_6zAtBhUu4EGhg3j	2	48																															3	1	2	3	1	3	2	3	1	3	1	3	3	3	3	1	1
R_25f4ISJRDex6FJX	1	28																															3	2	2	3	1	1	1	3	1	3	1	3	2	1	3	1	3
R_3Q6a1gNI1k97Jul	2	52																															3	2	2	3	2	2	2	3	1	3	1	3	2	3	3	3	3
R_1zcg5zUP42azKjb	2	30
R_b8X86JdqgzNqEHX	2	27
R_6RwElYQASrefbXD	1	70
R_bHPAfIwGczPGmCp	2	25
R_3wKVmLoxnGNTkz3	2	25
R_0j6TBdIXwmU1JSB	1	20
R_bxB0UFYQgKaVPtX	1	28
R_1AhSmhLqHtBNUTb	1	31
R_0TYLFcECCsCbaRv	1	26
R_1ZE7jskLh8Ss1g1	2	48
R_9SIlrF2OSPtdca1	1	21
R_1HTgM9F8MRcgvt3	2	35
R_4245APCN2Hm0JCZ	2	25
R_a4TUHhRK5qAgmJD	2	29
R_8BLo6rPO90PHWlf	2	33
R_4PCkHfKTy4TfQwt	1	23
R_00SIT66IaohniFn	1	24
R_20oM3hj4l2yJfhj	2	25
R_8FWQP4e2p9hY7rL	1	49
R_2mlEzHdiLoBkEgR	1	28
R_cUYaJKZbbnXgmhv	2	49
R_8BWc48FH8DNMIGp	1	26
R_24zPl9sRinT7l1X	1	22
R_55UHtfBKAlPjkZn	2	27
R_0IKveKfSZAQ0i3z	2	27
R_aXFuQJZNqu7qvAh	1	30
R_d1pW1sxGcYkaOgd	1	28
R_etGSMVXUbml2ozb	2	45
R_1Aigcbgg5i5fZdP	2	56
R_3fx8EBKu8sQuGYB	2	20
R_dd1JeTF6KD1bJWd	2	60
R_0ifL5qypB4Hmyi1	1	32
R_5p7FEBHOpnqugIJ	1	32
R_5bYW0pV1z7aModv	2	20
R_br2HFrBkK5ednil	1	27
R_6PaGa2mUzofafDn	2	32
R_9HR7PuMqrFVQbCR	1	32
R_6spl7x4Xk7eh4S9	1	22
R_1yMoIeiv5KKRE9v	1	22
R_cSABFyjh78rK4eN	1	26
R_1X606Mr1fHWSZ1z	2	34
R_72mpEuzdax2k0YZ	1	22
R_0ppfb1zMOBrJfMx	2	26
R_5uLRpwfBBfC5Mu9	1	35
R_bPKVU2UoeZBR8mF	1	38
R_8hROAuJykR2lQuV	1	27
R_cIaQq8fsMQfguMt	2	58
R_a9nFT1s4T6UF2AJ	1	22
R_3918nguwUkIXk5T	2	36
R_eWZJmoViWE28hiB	2	20
R_cCvz5nejwT5DskB	2	26
R_eaeVMZO2Qz0IChL	1	39
R_bdC0Zj6vxAQveL3	1	41
R_8wtwQLgrLxr93eJ	2	26
R_eh80jTs0fUPLSQZ	1	47
R_bkGYub8gOGEzzNj	2	31
R_9S0aiL7WBQySrqZ	2	31
R_3WWZekcbNyKWzFr	2	24
R_80NzWJYcwoV0DZP	2	28
R_8HUFX33cQEXZHMh	2	29
R_a4WOyOXXHRwnvfv	2	56
R_1HeHjqQPUX8orIN	1	53
R_6oioSfJ59ijf5wp	2	52
R_eqW5Ejf9VV3FgKV	2	21
R_4YsexxmPnd89nF3	2	44
R_ba2WHhBbNLX5nmd	1	27
R_00uSiRqjv7q4QD3	2	43
R_5BhL7OhLsEzTOTj	1	30
R_28Y5mGpCPhP8BoN	1	32
R_b3gxrKHejiaSSbP	2	35
R_by1MfXDS0IZ9Ty5	2	51
R_51oxlWwvtGqg7yJ	2	29
R_0TIx8TaJETeZ2iF	2	19
R_aawy1yKbw5eto7X	1	32
R_0ljM1vCqnyrv7V3	2	30
R_cAfbQXBfALLzAtn	2	55
R_3CPUFPbGBsFUn53	2	57
R_3pVU8qj3b5qGL65	1	24
R_3koJUqPNWtw8bAx	2	40
R_cPfA6uGp3MaY6gJ	1	24
R_6fKM9TiTZWnPF0F	2	23
R_3lMrbiT91ASJcEd	2	22
R_6XVros7bVeLAPLD	1	50
R_7Vt2yRj2MVdtYyN	2	45
R_6VfIZBgxhrLWQIJ	2	26
R_b11p3mgytOPedSt	1	26
R_abpTXbrwmsNOLAN	2	21
R_3KMlERsDMozAAgB	1	56
R_2t6io4faBdtYNMN	2	26
R_eJ77Z0ZjT1YM3jv	1	30
R_4HDA6bg0xVMFIQ5	1	29
R_9QxBVW7Ozki7xel	2	31
R_dapPdHUa8iTtOgR	1	27
R_3q3OZAcb88yT9l3	2	42
R_a5xI7J6B2nFRBat	2	23
R_cXQR44bv6uVUf3v	2	29
R_e3YT1uURdSbBhT7	1	34
R_di2I8BAxgQkNUax	1	34
R_e9uoF0mRaizjwGx	2	39
R_86xIMm4ikixIldX	2	31
ï»¿V1	Sex	Age	Likely A_1	Likely A_2	Likely A_3	Likely A_4	Likely A_5	Likely A_6	Likely A_7	Likely A_8	Likely A_9	Likely A_10	Likely A_11	Likely A_12	Likely A_13	Likely A_14	Likely A_15	Likely A_16	Likely A_17	Likely A_18	Likely A_19	Likely A_20	Likely A_21	Likely A_22	Likely A_23	Likely A_24	Likely A_25	Likely A_26	Likely A_27	Likely A_28			DomainsB_1	DomainsB_2	DomainsB_3	DomainsB_4	DomainsB_5	DomainsB_6	DomainsB_7	DomainsB_8	DomainsB_9	DomainsB_10	DomainsB_11	DomainsB_12	DomainsB_13	DomainsB_14	DomainsB_15	DomainsB_16	DomainsB_17
ResponseID	Thanks!Sex:	Age (in years):	Please indicate the percentage for how likely you think each event below is to have occurred. For ex...-A person's house lost power.	Please indicate the percentage for how likely you think each event below is to have occurred. For ex...-A person's house caught on fire.	Please indicate the percentage for how likely you think each event below is to have occurred. For ex...-A person left their wool sweater too close to a lit fireplace.	Please indicate the percentage for how likely you think each event below is to have occurred. For ex...-A person plugged their air conditioner into an extension cord.	Please indicate the percentage for how likely you think each event below is to have occurred. For ex...-A meal came out dryer than usual.	Please indicate the percentage for how likely you think each event below is to have occurred. For ex...-A meal came out colder than usual.	Please indicate the percentage for how likely you think each event below is to have occurred. For ex...-Before microwaving a meal, a person substituted butter for oil in it.	Please indicate the percentage for how likely you think each event below is to have occurred. For ex...-The microwave used to prepare a meal was plugged into an overloaded circuit.	Please indicate the percentage for how likely you think each event below is to have occurred. For ex...-The alignment in a car does not work right.	Please indicate the percentage for how likely you think each event below is to have occurred. For ex...-The stereo in a car does not work right.	Please indicate the percentage for how likely you think each event below is to have occurred. For ex...-A car was in an accident.	Please indicate the percentage for how likely you think each event below is to have occurred. For ex...-A car was shocked by a downed power line.	Please indicate the percentage for how likely you think each event below is to have occurred. For ex...-The battery in a person's quartz watch stopped working right.	Please indicate the percentage for how likely you think each event below is to have occurred. For ex...-The timing on a person's quartz watch stopped working right.	Please indicate the percentage for how likely you think each event below is to have occurred. For ex...-A person left their quartz watch on top of a speaker.	Please indicate the percentage for how likely you think each event below is to have occurred. For ex...-A person violently shook their quartz watch.	Please indicate the percentage for how likely you think each event below is to have occurred. For ex...-The reception on a cell phone no longer worked right.	Please indicate the percentage for how likely you think each event below is to have occurred. For ex...-The vibrator on a cell phone no longer worked right.	Please indicate the percentage for how likely you think each event below is to have occurred. For ex...-A person dropped their phone.	Please indicate the percentage for how likely you think each event below is to have occurred. For ex...-A person left their phone near a powerful magnet.	Please indicate the percentage for how likely you think each event below is to have occurred. For ex...-A person used white craft glue to join two pieces of wood together, but they didn't line up very well.	Please indicate the percentage for how likely you think each event below is to have occurred. For ex...-A person used white craft glue to join two pieces of wood together, but they didn't stick very well.	Please indicate the percentage for how likely you think each event below is to have occurred. For ex...-Some pieces of wood were finely sanded.	Please indicate the percentage for how likely you think each event below is to have occurred. For ex...-Some pieces of wood were chemically-treated for weather.	Please indicate the percentage for how likely you think each event below is to have occurred. For ex...-A person's sweater got discolored.	Please indicate the percentage for how likely you think each event below is to have occurred. For ex...-A person's sweater got holes in it.	Please indicate the percentage for how likely you think each event below is to have occurred. For ex...-A person poured bleach over a stain on their sweater.	Please indicate the percentage for how likely you think each event below is to have occurred. For ex...-A person rubbed steel wool over a stain on their sweater.			For each of the following statements, think about how the event of interest actually works. Think ab...-A person's house lost power.	For each of the following statements, think about how the event of interest actually works. Think ab...-A person's house caught on fire.	For each of the following statements, think about how the event of interest actually works. Think ab...-A person left their wool sweater too close to a lit fireplace.	For each of the following statements, think about how the event of interest actually works. Think ab...-A person plugged their air conditioner into an extension cord.	For each of the following statements, think about how the event of interest actually works. Think ab...-A meal came out dryer than usual.	For each of the following statements, think about how the event of interest actually works. Think ab...-A meal came out colder than usual.	For each of the following statements, think about how the event of interest actually works. Think ab...-Before microwaving a meal, a person substituted butter for oil in it.	For each of the following statements, think about how the event of interest actually works. Think ab...-The microwave used to prepare a meal was plugged into an overloaded circuit.	For each of the following statements, think about how the event of interest actually works. Think ab...-The alignment in a car does not work right.	For each of the following statements, think about how the event of interest actually works. Think ab...-The stereo in a car does not work right.	For each of the following statements, think about how the event of interest actually works. Think ab...-A car was in an accident.	For each of the following statements, think about how the event of interest actually works. Think ab...-A car was shocked by a downed power line.	For each of the following statements, think about how the event of interest actually works. Think ab...-The battery in a person's quartz watch stopped working right.	For each of the following statements, think about how the event of interest actually works. Think ab...-The timing on a person's quartz watch stopped working right.	For each of the following statements, think about how the event of interest actually works. Think ab...-A person left their quartz watch on top of a speaker.	For each of the following statements, think about how the event of interest actually works. Think ab...-A person violently shook their quartz watch.	For each of the following statements, think about how the event of interest actually works. Think ab...-The reception on a cell phone no longer worked right.
			E	C	C	E	C	E	C	E	M	E	M	E	E	M	E	M	E	M	M	E	M	C	M	C	C	M	C	M		ID	E	C	C	E	C	E	C	E	M	E	M	E	E	M	E	M	E
		mean	77.06	59.26	48.88	64.58	67.4	71.3	62.22	58.28	66.26	66.84	72.08	45.74	69.1	59.5	51.24	51.06	68.9	62.4	82.88	46.8	66.48	65.62	72.04	68.24	69.4	72.28	54.6	32.68		Observed M	20	14	15	18	16	24	10	11	50	29	50	7	17	32	18	45	12
		SD	31.7692	39.8404	40.4241	33.8967	34.1826	31.9031	36.429	35.4677	34.9366	36.8596	33.6869	40.9558	34.9637	37.6391	37.1536	37.8258	35.0412	38.8493	28.3661	39.7035	34.5857	37.1653	34.8542	35.9703	33.365	33.0862	36.9031	37.9734		Observed C	1	30	30	1	27	18	38	0	0	1	0	0	11	3	2	2	0
		N	50	50	50	50	50	50	50	50	50	50	50	50	50	50	50	50	50	50	50	50	50	50	50	50	50	50	50	50		Observed E	29	6	5	31	7	8	2	39	0	20	0	43	22	15	30	3	38
		SE	4.49284	5.63428	5.71683	4.79371	4.83415	4.51178	5.15184	5.0159	4.94078	5.21273	4.76405	5.79203	4.94461	5.32298	5.25431	5.34938	4.95558	5.49412	4.01158	5.61492	4.89116	5.25597	4.92913	5.08696	4.71853	4.67909	5.21888	5.37025		Observed Within	29	30	30	31	27	8	38	39	50	20	50	43	22	32	30	45	38
n																																Total	50	50	50	50	50	50	50	50	50	50	50	50	50	50	50	50	50
																																Expected	16.6667	16.6667	16.6667	16.6667	16.6667	16.6667	16.6667	16.6667	16.6667	16.6667	16.6667	16.6667	16.6667	16.6667	16.6667	16.6667	16.6667
Male	85
Female	115																															X2	24.52	17.92	19	27.16	12.04	7.84	42.88	48.52	100	24.52	100	63.88	3.64	25.48	23.68	72.28	45.28
																																p	4.7375e-06	0.000128446	7.48518e-05	1.26555e-06	0.00242967	0.0198411	4.88345e-10	2.91082e-11	1.92875e-22	4.7375e-06	1.92875e-22	1.34473e-14	0.162026	2.93149e-06	7.2103e-06	2.0165e-16	1.47087e-10
age	m	34.72
	sd	12.0827
[truncated: 28 more columns]
