# Supplementary material for: Causal reasoning without mechanism
Source: PLoS One. 2022 May 13;17(5):e0268219. doi: 10.1371/journal.pone.0268219 (PMC9106179; doi:10.1371/journal.pone.0268219)
Supplement: S1 Data — (ZIP) [file pone.0268219.s003.zip › data/Study 3.xlsx]

## Sheet: Raw
ï»¿V1	V2	V3	V4	V5	V6	V7	V8	V9	V10	Consent	Browser_1_TEXT	Browser_2_TEXT	Browser_3_TEXT	Browser_4_TEXT	Browser_5_TEXT	Browser_6_TEXT	Browser_7_TEXT	Consent RT_1	Consent RT_2	Consent RT_3	Consent RT_4	Q15_1	Q15_2	Q15_3	Shape RT_1	Shape RT_2	Shape RT_3	Shape RT_4	Q16_1	Q16_2	Q16_3	Color RT_1	Color RT_2	Color RT_3	Color RT_4	Q19_1	Q19_2	Q19_3	Temp RT_1	Temp RT_2	Temp RT_3	Temp RT_4	Demo Ins.	Sex	Age	Comments	Demo RT_1	Demo RT_2	Demo RT_3
ResponseID	ResponseSet	Name	ExternalDataReference	EmailAddress	IPAddress	Status	StartDate	EndDate	Finished	Consent Form	Browser Meta Info-Browser	Browser Meta Info-Version	Browser Meta Info-Operating System	Browser Meta Info-Screen Resolution	Browser Meta Info-Flash Version	Browser Meta Info-Java Support	Browser Meta Info-User Agent	Timing-First Click	Timing-Last Click	Timing-Page Submit	Timing-Click Count	Imagine a machine / that works by emitting an electrical current. Drag and drop the following effects...-The shape of an object is modified.	Imagine a machine / that works by emitting an electrical current. Drag and drop the following effects...-The color of an object is modified.	Imagine a machine / that works by emitting an electrical current. Drag and drop the following effects...-The temperature of an object is modified.	Timing-First Click	Timing-Last Click	Timing-Page Submit	Timing-Click Count	Imagine a machine / that works by applying physical pressure. Drag and drop the following effects to r...-The shape of an object is modified.	Imagine a machine / that works by applying physical pressure. Drag and drop the following effects to r...-The color of an object is modified.	Imagine a machine / that works by applying physical pressure. Drag and drop the following effects to r...-The temperature of an object is modified.	Timing-First Click	Timing-Last Click	Timing-Page Submit	Timing-Click Count	Imagine a machine / that works by invoking a chemical reaction. Drag and drop the following effects to...-The shape of an object is modified.	Imagine a machine / that works by invoking a chemical reaction. Drag and drop the following effects to...-The color of an object is modified.	Imagine a machine / that works by invoking a chemical reaction. Drag and drop the following effects to...-The temperature of an object is modified.	Timing-First Click	Timing-Last Click	Timing-Page Submit	Timing-Click Count	Thank you. Please answer the following demographic questions.	Sex:	Age (years):	Please submit any questions or comments below:	Timing-First Click	Timing-Last Click	Timing-Page Submit
R_1SMjWTzUUHrzgb3	Default Response Set	Anonymous			174.6.153.88	0	2013-09-04 12:59:10	2013-09-04 13:00:02	1	1	MSIE	10	Windows NT 6.1	1360x768	11.8.800.94	1	Mozilla/5.0 (compatible; MSIE 10.0; Windows NT 6.1; WOW64; Trident/6.0; SLCC2; .NET CLR 2.0.50727; .NET CLR 3.5.30729; .NET CLR 3.0.30729; Media Center PC 6.0; .NET4.0C; BOIE9;ENCA)	9.603	9.603	9.931	1	3	2	1	8.304	11.664	12.835	2	1	3	2	6.906	6.906	7.925	1	2	1	3	9.123	9.123	10.127	1	1	2	35		1.319	2.015	4.812
R_3xuKop8Ua8F9dWt	Default Response Set	Anonymous			64.64.32.4	0	2013-09-04 12:59:16	2013-09-04 13:00:07	1	1	MSIE	7	Windows NT 5.1	1440x900	11.8.800.94	1	Mozilla/4.0 (compatible; MSIE 7.0; Windows NT 5.1; .NET CLR 1.1.4322; .NET CLR 2.0.50727; .NET CLR 3.0.04506.30; .NET CLR 3.0.4506.2152; .NET CLR 3.5.30729; .NET4.0C; .NET4.0E)	0	0	2.624	0	2	3	1	12.541	12.541	13.963	1	2	3	1	10.964	12.339	13.885	2	3	2	1	8.278	9.074	10.73	2	1	1	30		1.406	2.546	5.061
R_9t8eHaYtz6LpwsR	Default Response Set	Anonymous			67.169.232.43	0	2013-09-04 13:00:15	2013-09-04 13:01:18	1	1	Chrome	29.0.1547.62	Windows NT 6.0	1280x800	11.8.800	1	Mozilla/5.0 (Windows NT 6.0) AppleWebKit/537.36 (KHTML, like Gecko) Chrome/29.0.1547.62 Safari/537.36	6.367	6.367	7.628	1	2	3	1	15.479	15.479	18.598	1	1	3	2	7.566	7.566	10.769	1	3	1	2	4.763	11.547	13.541	3	1	2	25		1.694	2.39	6.218
R_6s515bQ6Qz9lP7v	Default Response Set	Anonymous			176.205.193.246	0	2013-09-04 12:59:51	2013-09-04 13:02:04	1	1	Chrome	29.0.1547.62	Windows NT 6.0	1280x800	11.8.800	1	Mozilla/5.0 (Windows NT 6.0) AppleWebKit/537.36 (KHTML, like Gecko) Chrome/29.0.1547.62 Safari/537.36	0	0	2.456	0	3	2	1	24.599	32.505	39.494	3	1	3	2	47.903	47.903	50.405	1	3	1	2	7.284	13.918	16.087	2	1	1	32	thanks	2.756	6.695	13.241
R_8dbIDAbPNMAYGKV	Default Response Set	Anonymous			24.148.217.53	0	2013-09-04 13:00:11	2013-09-04 13:02:21	1	1	MSIE	10	Windows NT 6.1	1600x900	11.8.800.94	1	Mozilla/5.0 (compatible; MSIE 10.0; Windows NT 6.1; WOW64; Trident/6.0; SLCC2; .NET CLR 2.0.50727; .NET CLR 3.5.30729; .NET CLR 3.0.30729; Media Center PC 6.0; HPNTDF; .NET4.0C; BRI/1; BRI/2)	0	0	15.722	0	3	2	1	27.244	33.588	43.325	2	1	3	2	16.806	16.806	25.767	1	1	3	2	31.055	31.055	32.776	1	1	2	48		2.039	2.799	6.401
R_892bGdJH6Ibetc9	Default Response Set	Anonymous			101.63.201.52	0	2013-09-04 13:01:02	2013-09-04 13:02:32	1	1	Chrome	29.0.1547.62	Windows NT 5.1	1280x800	11.8.800	1	Mozilla/5.0 (Windows NT 5.1) AppleWebKit/537.36 (KHTML, like Gecko) Chrome/29.0.1547.62 Safari/537.36	0	0	3.829	0	2	3	1	31.323	34.021	35.809	2	1	3	2	13.011	13.011	15.714	1	3	1	2	3.859	5.773	7.847	2	1	1	23	Thanks	1.973	5.727	11.288
R_b9fYRha5EzffcTb	Default Response Set	Anonymous			64.203.196.38	0	2013-09-04 13:00:45	2013-09-04 13:02:37	1	1	Safari iPad	6	iPad	768x1024	-1	0	Mozilla/5.0 (iPad; CPU OS 6_1_3 like Mac OS X) AppleWebKit/536.26 (KHTML, like Gecko) Version/6.0 Mobile/10B329 Safari/8536.25	0	0	8.435	0	3	2	1	0	0	38.066	0	1	3	2	0	0	18.39	0	3	2	1	0	0	16.144	0	1	1	36		14.799	16.154	24.051
R_1B5fNUuI2OQuEsJ	Default Response Set	Anonymous			1.22.25.131	0	2013-09-04 13:00:45	2013-09-04 13:02:51	1	1	Chrome	29.0.1547.62	Windows NT 6.1	1024x768	11.8.800	1	Mozilla/5.0 (Windows NT 6.1) AppleWebKit/537.36 (KHTML, like Gecko) Chrome/29.0.1547.62 Safari/537.36	0	0	31.411	0	2	3	1	28.997	28.997	30.742	1	2	3	1	25.154	25.154	27.299	1	3	2	1	6.315	8.203	9.98	2	1	1	27	Thanks	1.808	11.463	15.679
R_5iEBCZYKgY88g8R	Default Response Set	Anonymous			117.221.242.131	0	2013-09-04 13:01:42	2013-09-04 13:03:23	1	1	Chrome	29.0.1547.66	Windows NT 5.1	1440x900	11.8.800	1	Mozilla/5.0 (Windows NT 5.1) AppleWebKit/537.36 (KHTML, like Gecko) Chrome/29.0.1547.66 Safari/537.36	0	0	8.516	0	3	2	1	29.022	35.065	36.229	2	1	2	3	14.463	14.463	19.706	1	3	1	2	5.597	18.42	19.157	3	1	1	26		1.013	2.217	5.652
R_bJg4FM68mcsFIwZ	Default Response Set	Anonymous			122.172.29.3	0	2013-09-04 13:03:35	2013-09-04 13:05:18	1	1	Chrome	29.0.1547.62	Windows NT 6.1	1440x900	11.8.800	1	Mozilla/5.0 (Windows NT 6.1) AppleWebKit/537.36 (KHTML, like Gecko) Chrome/29.0.1547.62 Safari/537.36	0	0	2.103	0	1	3	2	37.539	45.204	47.39	2	1	2	3	22.31	22.31	23.744	1	3	1	2	6.529	8.216	9.705	2	1	2	27		2.405	3.356	6.55
R_1X1Tcyq4L9C2O1L	Default Response Set	Anonymous			117.214.231.174	0	2013-09-04 13:02:46	2013-09-04 13:05:32	1	1	Chrome	29.0.1547.66	Windows NT 6.1	1024x600	11.8.800	1	Mozilla/5.0 (Windows NT 6.1) AppleWebKit/537.36 (KHTML, like Gecko) Chrome/29.0.1547.66 Safari/537.36	0	0	10.105	0	2	1	3	36.969	36.969	38.489	1	2	1	3	4.226	7.77	9.397	3	2	3	1	6.834	8.953	10.432	2	1	1	23	nice hit	22.642	32.613	39.944
R_7aIVTY4YrMFfgxf	Default Response Set	Anonymous			76.6.24.5	0	2013-09-04 13:04:04	2013-09-04 13:05:33	1	1	Chrome	29.0.1547.57	Windows NT 5.1	1152x864	11.8.800	1	Mozilla/5.0 (Windows NT 5.1) AppleWebKit/537.36 (KHTML, like Gecko) Chrome/29.0.1547.57 Safari/537.36	0	0	35.508	0	2	3	1	23.316	23.316	24.758	1	1	3	2	7.694	7.694	9.039	1	3	1	2	6.017	7.328	8.729	2	1	2	42		1.063	1.751	4.233
R_esdd1ImATT2ptD7	Default Response Set	Anonymous			117.197.199.5	0	2013-09-04 13:05:29	2013-09-04 13:06:31	1	1	Chrome	6.0.472.63	Linux i686	1024x768	10.1.85	1	Mozilla/5.0 (X11; U; Linux i686; en-US) AppleWebKit/534.3 (KHTML, like Gecko) Chrome/6.0.472.63 Safari/534.3	0	0	3.056	0	2	1	3	5.931	7.178	11.568	2	2	1	3	10.736	10.736	12.156	1	2	1	3	2.019	2.019	4.483	1	1	2	28	nice and simple survey	2.008	5.728	14.309
R_bkBWPYwB66YF9dz	Default Response Set	Anonymous			75.131.165.37	0	2013-09-04 13:04:49	2013-09-04 13:07:22	1	1	Chrome	29.0.1547.62	Windows NT 5.1	1280x720	11.8.800	1	Mozilla/5.0 (Windows NT 5.1) AppleWebKit/537.36 (KHTML, like Gecko) Chrome/29.0.1547.62 Safari/537.36	0	0	37.638	0	3	2	1	36.317	40.427	44.126	3	1	3	2	13.834	13.834	15.874	1	2	1	3	11.952	38.879	40.718	3	1	2	47		3.086	3.839	10.14
R_e2nZTWCLf2vY0NT	Default Response Set	Anonymous			115.244.226.119	0	2013-09-04 13:06:27	2013-09-04 13:08:23	1	1	Chrome	29.0.1547.66	Windows NT 6.1	1366x768	11.8.800	1	Mozilla/5.0 (Windows NT 6.1; WOW64) AppleWebKit/537.36 (KHTML, like Gecko) Chrome/29.0.1547.66 Safari/537.36	0	0	2.298	0	2	3	1	7.809	21.971	50.884	4	1	3	2	11.33	11.33	16.045	1	2	3	1	6.215	8.512	10.467	2	1	1	38		0.615	4.467	8.39
R_ehriKLCiZ8JLI7H	Default Response Set	Anonymous			140.185.55.87	0	2013-09-04 13:08:47	2013-09-04 13:10:12	1	1	MSIE	8	Windows NT 6.1	1280x1024	11.7.700.224	0	Mozilla/4.0 (compatible; MSIE 8.0; Windows NT 6.1; WOW64; Trident/4.0; SLCC2; .NET CLR 2.0.50727; .NET CLR 3.5.30729; .NET CLR 3.0.30729; InfoPath.3; .NET4.0C; .NET4.0E)	0	0	20.212	0	2	3	1	11.46	11.46	21.128	1	1	3	2	8.322	8.322	10.962	1	3	1	2	5.824	15.224	16.644	4	1	2	25		1.97	2.75	7.22
R_0jFB20jNwKsYPMp	Default Response Set	Anonymous			117.213.83.140	0	2013-09-04 13:09:00	2013-09-04 13:10:28	1	1	Chrome	29.0.1547.62	Windows NT 6.1	1366x768	11.8.800	1	Mozilla/5.0 (Windows NT 6.1; WOW64) AppleWebKit/537.36 (KHTML, like Gecko) Chrome/29.0.1547.62 Safari/537.36	0	0	3.199	0	2	3	1	29.019	36.586	38.509	6	2	3	1	10.47	11.373	14.055	2	3	1	2	6.399	10.429	11.896	3	1	2	34		2.003	2.882	6.774
R_9M4373m119n4vjv	Default Response Set	Anonymous			205.153.156.221	0	2013-09-04 13:09:38	2013-09-04 13:10:49	1	1	Firefox	21	Windows NT 6.1	1440x900	11.8.800	1	Mozilla/5.0 (Windows NT 6.1; rv:21.0) Gecko/20100101 Firefox/21.0	0	0	4.006	0	3	2	1	24.062	26.942	29.456	2	1	3	2	9.028	12.316	14.205	2	3	2	1	6.824	8.104	9.689	2	1	1	22	Thank you for the opportunity!	1.662	4.31	10.223
R_9XYSvsRwKeJffZb	Default Response Set	Anonymous			122.102.117.21	0	2013-09-04 13:08:53	2013-09-04 13:12:00	1	1	Chrome	29.0.1547.66	Windows NT 5.1	1366x768	11.8.800	1	Mozilla/5.0 (Windows NT 5.1) AppleWebKit/537.36 (KHTML, like Gecko) Chrome/29.0.1547.66 Safari/537.36	54.853	62.659	63.861	2	2	3	1	54.101	54.101	63.957	1	1	3	2	7.499	7.499	8.933	1	3	1	2	6.615	10.719	12.369	3	1	2	25	Nice	2.369	5.569	8.698
R_eV9iUidOjZQT75H	Default Response Set	Anonymous			98.190.216.232	0	2013-09-04 13:11:02	2013-09-04 13:12:18	1	1	Chrome	29.0.1547.66	Windows NT 5.1	1366x768	11.8.800	1	Mozilla/5.0 (Windows NT 5.1) AppleWebKit/537.36 (KHTML, like Gecko) Chrome/29.0.1547.66 Safari/537.36	0	0	2.333	0	3	2	1	19.274	23.938	25.306	2	1	3	2	14.599	17.294	22.648	2	3	1	2	6.382	7.903	10.807	2	1	2	37		1.488	7.32	10.352
R_9oGkkVCrrt9aEnj	Default Response Set	Anonymous			117.203.215.2	0	2013-09-04 13:11:52	2013-09-04 13:13:04	1	1	Opera	9.8	Windows NT 6.1	1366x768	11.7.700	1	Opera/9.80 (Windows NT 6.1; U; en) Presto/2.10.289 Version/12.00	1.761	1.761	4.927	1	2	3	1	15.613	18.218	19.802	3	1	2	3	4.266	6.24	7.486	2	3	1	2	4.462	7.163	10.268	2	1	2	43		1.351	2.356	7.008
R_73bRdIA6tW82Uo5	Default Response Set	Anonymous			122.164.106.185	0	2013-09-04 13:12:26	2013-09-04 13:13:56	1	1	Chrome	29.0.1547.66	Windows NT 6.1	1366x768	11.8.800	1	Mozilla/5.0 (Windows NT 6.1; WOW64) AppleWebKit/537.36 (KHTML, like Gecko) Chrome/29.0.1547.66 Safari/537.36	0	0	15.287	0	2	3	1	17.325	17.325	23.131	1	1	3	2	10.305	12.311	15.988	2	2	1	3	5.749	5.749	8.06	1	1	2	25		2.771	4.108	8.792
R_6PCcUhKuH4lDj25	Default Response Set	Anonymous			117.221.211.190	0	2013-09-04 13:11:16	2013-09-04 13:14:04	1	1	Chrome	29.0.1547.62	Windows NT 5.1	1024x768	11.8.800	1	Mozilla/5.0 (Windows NT 5.1) AppleWebKit/537.36 (KHTML, like Gecko) Chrome/29.0.1547.62 Safari/537.36	0	0	16.763	0	3	2	1	40.819	71.16	72.725	2	2	3	1	18.828	18.828	26.265	1	2	3	1	11.148	11.148	16.962	1	1	1	37	VERY GOOD	5.641	10.205	21.823
R_0ojUtOsie5TxNJP	Default Response Set	Anonymous			173.14.215.245	0	2013-09-04 13:12:44	2013-09-04 13:14:07	1	1	Firefox	23	Windows NT 5.1	1024x768	11.8.800	1	Mozilla/5.0 (Windows NT 5.1; rv:23.0) Gecko/20100101 Firefox/23.0	0	0	7.189	0	1	3	2	16.144	16.144	28.644	1	1	3	2	8.731	13.574	18.888	2	1	3	2	7.603	7.603	9.129	1	1	2	43		1.844	2.984	7.763
R_0P4ps4wrvqwTdI1	Default Response Set	Anonymous			117.221.162.225	0	2013-09-04 13:08:25	2013-09-04 13:14:45	1	1	Firefox	23	Windows NT 6.1	1360x768	11.2.202	0	Mozilla/5.0 (Windows NT 6.1; rv:23.0) Gecko/20100101 Firefox/23.0	0	0	26.058	0	1	3	2	122.977	122.977	129.08	1	2	1	3	26.479	35.354	36.884	5	3	2	1	42.483	44.001	45.166	2	1	1	22	Good	33.438	40.566	45.027
R_8qU53QRxOquz1vn	Default Response Set	Anonymous			117.192.93.1	0	2013-09-04 13:14:37	2013-09-04 13:16:09	1	1	Chrome	29.0.1547.62	Windows NT 5.1	1600x900	11.8.800	1	Mozilla/5.0 (Windows NT 5.1) AppleWebKit/537.36 (KHTML, like Gecko) Chrome/29.0.1547.62 Safari/537.36	0	0	2.259	0	3	2	1	20.119	23.226	24.459	2	1	3	2	18.237	18.237	19.468	1	3	1	2	6.858	9.408	11.304	2	1	1	24	No questions	7.039	11.117	18.524
R_39GcphaeZUhSrpb	Default Response Set	Anonymous			223.185.138.15	0	2013-09-04 13:14:43	2013-09-04 13:18:12	1	1	Firefox	20	Windows NT 5.1	1024x768	11.8.800	0	Mozilla/5.0 (Windows NT 5.1; rv:20.0) Gecko/20100101 Firefox/20.0	0	0	11.196	0	3	1	2	122.076	123.66	124.839	2	2	3	1	9.736	11.6	13.019	2	2	1	3	5.433	7.361	8.644	3	1	1	22	GOOOD SURVEY	2.612	6.991	16.228
R_9B3V8qZe4EwO7Q1	Default Response Set	Anonymous			14.96.104.68	0	2013-09-04 13:17:01	2013-09-04 13:18:38	1	1	Chrome	28.0.1500.95	Windows NT 6.1	1600x900	11.8.800	1	Mozilla/5.0 (Windows NT 6.1) AppleWebKit/537.36 (KHTML, like Gecko) Chrome/28.0.1500.95 Safari/537.36	0	0	5.313	0	1	3	2	35.361	40.111	41.897	2	1	3	2	11.23	11.23	13.028	1	3	1	2	4.497	7.237	8.875	2	1	1	29	Nice	2.212	6.336	10.926
R_9pNhDYNoZQmFNTT	Default Response Set	Anonymous			27.6.139.141	0	2013-09-04 13:16:30	2013-09-04 13:20:11	1	1	Chrome	29.0.1547.66	Windows NT 6.1	1440x900	11.8.800	1	Mozilla/5.0 (Windows NT 6.1) AppleWebKit/537.36 (KHTML, like Gecko) Chrome/29.0.1547.66 Safari/537.36	0	0	21.945	0	2	3	1	14.969	67.721	50.486	11	1	3	2	17.303	18.573	19.84	2	3	2	1	25.327	27.526	29.46	2	1	1	27		6.619	38.474	58.637
R_cOc5VxISuyxB7IV	Default Response Set	Anonymous			116.68.113.173	0	2013-09-04 13:19:55	2013-09-04 13:20:58	1	1	Chrome	29.0.1547.62	Windows NT 5.1	1024x768	11.8.800	1	Mozilla/5.0 (Windows NT 5.1) AppleWebKit/537.36 (KHTML, like Gecko) Chrome/29.0.1547.62 Safari/537.36	0	0	5.294	0	3	1	2	14.039	17.622	20.704	2	1	3	2	9.976	9.976	11.385	1	3	1	2	3.973	5.5	6.557	2	1	1	32	None.	1.22	5.164	9.325
R_1z5ETf4H1PuHQ5T	Default Response Set	Anonymous			49.205.243.185	0	2013-09-04 13:20:01	2013-09-04 13:21:35	1	1	Opera	9.8	Windows NT 6.1	1024x768	11.7.700	1	Opera/9.80 (Windows NT 6.1) Presto/2.12.388 Version/12.16	0	0	2.634	0	1	3	2	12.739	40.997	28.166	12	2	3	1	4.825	10.57	11.523	2	2	1	3	7.303	8.795	9.779	2	1	1	21		1.482	2.823	5.304
R_2iBaLJBFfJzJLNz	Default Response Set	Anonymous			173.79.51.81	0	2013-09-04 13:14:42	2013-09-04 13:22:47	1	1	Chrome	29.0.1547.62	Windows NT 6.1	1600x900	11.8.800	1	Mozilla/5.0 (Windows NT 6.1; WOW64) AppleWebKit/537.36 (KHTML, like Gecko) Chrome/29.0.1547.62 Safari/537.36	0	0	5.005	0	2	3	1	434.048	434.048	435.129	1	1	2	3	4.859	6.73	8.204	2	3	1	2	7.798	13.564	14.59	3	1	2	32		1.643	4.451	4.948
R_1FgOOb3xaFiLnpP	Default Response Set	Anonymous			223.233.94.93	0	2013-09-04 13:21:02	2013-09-04 13:23:11	1	1	Safari	4	Android 4.1.2	720x1280	11.1.115	0	Mozilla/5.0 (Linux; U; Android 4.1.2; en-gb; GT-I9300 Build/JZO54K) AppleWebKit/534.30 (KHTML, like Gecko) Version/4.0 Mobile Safari/534.30	0	0	17.044	0	2	3	1	45.216	45.216	46.423	1	1	3	2	0	0	9.183	0	3	1	2	0	0	10.779	0	1	1	23		1.791	2.6	6.952
R_1zYzteovSDcCbWZ	Default Response Set	Anonymous			115.241.216.1	0	2013-09-04 13:21:44	2013-09-04 13:23:20	1	1	Chrome	29.0.1547.66	Windows NT 5.1	1360x768	11.8.800	1	Mozilla/5.0 (Windows NT 5.1) AppleWebKit/537.36 (KHTML, like Gecko) Chrome/29.0.1547.66 Safari/537.36	0	0	1.745	0	2	3	1	17.08	20.301	21.615	3	1	3	2	10.735	17.486	18.811	2	3	1	2	6.787	7.892	9.247	2	1	2	39	Thanks	1.848	5.893	12.018
R_5dRPMSqmSiHrwzj	Default Response Set	Anonymous			14.99.240.28	0	2013-09-04 13:24:34	2013-09-04 13:26:25	1	1	Chrome	29.0.1547.66	Windows NT 5.1	1024x768	11.8.800	1	Mozilla/5.0 (Windows NT 5.1) AppleWebKit/537.36 (KHTML, like Gecko) Chrome/29.0.1547.66 Safari/537.36	0	0	6.564	0	3	1	2	28.653	44.994	16.149	6	3	1	2	3.518	8.659	10.665	3	3	1	2	1.997	2.901	3.735	2	1	1	25	Nice survey	3.171	17.149	21.9
R_0DtJPwi2YfOkCJ7	Default Response Set	Anonymous			117.203.139.120	0	2013-09-04 13:26:58	2013-09-04 13:28:26	1	1	Chrome	29.0.1547.66	Windows NT 6.1	1366x768	11.8.800	1	Mozilla/5.0 (Windows NT 6.1) AppleWebKit/537.36 (KHTML, like Gecko) Chrome/29.0.1547.66 Safari/537.36	0	0	2.061	0	2	3	1	20.162	22.416	27.283	2	3	2	1	17.107	18.761	19.983	2	2	1	3	9.218	11.066	13.001	2	1	1	21	nice tasks.	1.664	10.705	11.106
R_3klMn7aTSoBbSm1	Default Response Set	Anonymous			223.233.94.93	0	2013-09-04 13:27:28	2013-09-04 13:28:38	1	1	Chrome	28.0.1500.63	Linux x86_64	360x640	-1	1	Mozilla/5.0 (X11; Linux x86_64) AppleWebKit/537.36 (KHTML, like Gecko) Chrome/28.0.1500.63 Safari/537.36 OPR/15.0.1162.61541	0	0	2.695	0	3	2	1	0	0	9.758	0	1	3	2	0	0	7.452	0	3	1	2	0	0	7.461	0	1	1	28		1.335	1.804	5.222
R_3wwfnW9ATN1nEHz	Default Response Set	Anonymous			74.139.98.243	0	2013-09-04 13:27:44	2013-09-04 13:29:28	1	1	Chrome	29.0.1547.62	Windows NT 6.1	1280x720	11.8.800	1	Mozilla/5.0 (Windows NT 6.1; WOW64) AppleWebKit/537.36 (KHTML, like Gecko) Chrome/29.0.1547.62 Safari/537.36	0	0	2.293	0	2	3	1	35.572	35.572	38.199	1	1	3	2	9.214	14.024	15.881	2	3	1	2	19.242	21.788	25.304	2	1	2	54		9.897	12.045	16.856
R_55vY3RGEa69r4LX	Default Response Set	Anonymous			117.201.138.199	0	2013-09-04 13:33:16	2013-09-04 13:35:49	1	1	Chrome	29.0.1547.62	Windows NT 6.2	1600x900	11.8.800	1	Mozilla/5.0 (Windows NT 6.2) AppleWebKit/537.36 (KHTML, like Gecko) Chrome/29.0.1547.62 Safari/537.36	0	0	7.011	0	2	1	3	14.781	54.055	44.405	11	3	2	1	16.276	22.611	24.471	3	2	1	3	8.942	12.662	15.889	3	1	1	22	good survey	1.937	5.96	18.908
R_3OgXvaL6v790QVn	Default Response Set	Anonymous			117.205.164.7	0	2013-09-04 13:34:50	2013-09-04 13:38:32	1	1	Chrome	29.0.1547.62	Windows NT 6.1	1366x768	11.8.800	1	Mozilla/5.0 (Windows NT 6.1) AppleWebKit/537.36 (KHTML, like Gecko) Chrome/29.0.1547.62 Safari/537.36	0	0	53.635	0	3	2	1	41.789	53.037	58.022	2	1	3	2	12.248	12.248	17.433	1	3	1	2	10.313	19.617	25.474	4	1	1	38		2.52	11.336	12.361
R_0VsZDE29rwabVjv	Default Response Set	Anonymous			69.226.42.38	0	2013-09-04 13:39:15	2013-09-04 13:40:22	1	1	Firefox	23	Macintosh	1680x1050	11.8.800	1	Mozilla/5.0 (Macintosh; Intel Mac OS X 10.6; rv:23.0) Gecko/20100101 Firefox/23.0	0	0	1.739	0	3	2	1	24.609	29.297	30.58	2	1	3	2	12.274	12.274	13.581	1	3	1	2	4.736	6.44	7.803	2	1	1	56		1.867	2.859	6.334
R_3fmQbvQbGv60cXH	Default Response Set	Anonymous			59.92.151.159	0	2013-09-04 13:38:39	2013-09-04 13:40:26	1	1	Chrome	6.0.472.0	Windows NT 5.1	1024x768	10.1.53	1	Mozilla/5.0 (Windows; U; Windows NT 5.1; en-US) AppleWebKit/534.3 (KHTML, like Gecko) Chrome/6.0.472.0 Safari/534.3	0	0	17.644	0	3	1	2	19.426	25.303	31.604	3	3	1	2	3.943	6.777	7.935	3	3	2	1	2.881	6.139	7.558	3	1	1	47		1.865	2.785	7.755
R_0HavS0i9DiaKC5D	Default Response Set	Anonymous			111.92.8.161	0	2013-09-04 13:38:17	2013-09-04 13:40:47	1	1	Chrome	29.0.1547.66	Windows NT 6.1	1280x960	11.8.800	1	Mozilla/5.0 (Windows NT 6.1) AppleWebKit/537.36 (KHTML, like Gecko) Chrome/29.0.1547.66 Safari/537.36	0	0	76.922	0	3	2	1	15.463	17.108	19.84	2	1	3	2	8.949	10.882	12.048	2	3	1	2	4.721	6.03	10.716	2	1	1	24	THANKS	1.418	4.658	8.855
R_3TL5HUPV0XsJB0p	Default Response Set	Anonymous			116.203.137.38	0	2013-09-04 13:36:58	2013-09-04 13:41:14	1	1	Chrome	28.0.1500.95	Windows NT 6.1	1366x768	11.8.800	1	Mozilla/5.0 (Windows NT 6.1; WOW64) AppleWebKit/537.36 (KHTML, like Gecko) Chrome/28.0.1500.95 Safari/537.36	0	0	4.766	0	3	2	1	20.878	42.282	44.345	4	1	3	2	7.716	7.716	13.673	1	3	1	2	42.866	58.813	61.161	3	1	1	32		33.552	34.639	39.004
R_e9BgLHjOSrSOzrv	Default Response Set	Anonymous			101.63.229.78	0	2013-09-04 13:39:53	2013-09-04 13:42:24	1	1	Chrome	29.0.1547.62	Windows NT 6.1	1280x800	11.8.800	1	Mozilla/5.0 (Windows NT 6.1) AppleWebKit/537.36 (KHTML, like Gecko) Chrome/29.0.1547.62 Safari/537.36	0	0	8.546	0	2	3	1	49.57	49.57	55.28	1	2	3	1	25.048	25.048	27.471	1	3	2	1	9.48	17.719	21.601	2	1	1	29		6.588	8.115	12.064
R_55frh51OShNnIjz	Default Response Set	Anonymous			122.164.131.61	0	2013-09-04 13:43:58	2013-09-04 13:45:42	1	1	Chrome	29.0.1547.62	Windows NT 6.1	1360x768	11.8.800	1	Mozilla/5.0 (Windows NT 6.1) AppleWebKit/537.36 (KHTML, like Gecko) Chrome/29.0.1547.62 Safari/537.36	0	0	18.868	0	1	3	2	11.186	11.186	35.637	1	2	3	1	12.377	14.361	17.332	4	3	1	2	3.067	5.451	6.918	3	1	1	22	Nice one.	1.405	2.237	10.703
R_89a6kkDAxLg80VT	Default Response Set	Anonymous			14.99.41.175	0	2013-09-04 13:44:28	2013-09-04 13:46:11	1	1	Chrome	29.0.1547.57	Windows NT 6.1	1366x768	11.8.800	1	Mozilla/5.0 (Windows NT 6.1; WOW64) AppleWebKit/537.36 (KHTML, like Gecko) Chrome/29.0.1547.57 Safari/537.36	0	0	3.462	0	3	2	1	31.17	32.881	35.092	2	1	3	2	18.125	18.125	20.71	1	3	1	2	10.057	15.464	15.714	4	1	1	23		2.478	5.822	12.393
R_9LITiyKygdfcMmx	Default Response Set	Anonymous			14.99.41.175	0	2013-09-04 13:47:30	2013-09-04 13:48:29	1	1	Firefox	14.0.1	Windows NT 6.1	1366x768	11.4.402	1	Mozilla/5.0 (Windows NT 6.1; WOW64; rv:14.0; WUID=a0598cc721c99358323b24ff7b7422e4; WTB=592; WUID=167b8dc2bee8fe530dd5c8daa8e19263; WTB=114) Gecko/20100101 Firefox/14.0.1	1.63	1.63	1.962	1	3	1	2	10.614	10.614	14.225	1	1	3	2	4.989	4.989	6.481	1	3	2	1	6.107	7.314	8.287	2	1	2	34	no sir.	1.348	4.403	12.041
R_07fEgUICZ16xHVP	Default Response Set	Anonymous			92.82.167.206	0	2013-09-04 13:48:52	2013-09-04 13:51:07	1	1	Chrome	29.0.1547.62	Windows NT 6.2	1366x768	11.8.800	1	Mozilla/5.0 (Windows NT 6.2; WOW64) AppleWebKit/537.36 (KHTML, like Gecko) Chrome/29.0.1547.62 Safari/537.36	0	0	8.535	0	1	2	3	24.841	49.431	50.476	4	3	1	2	20.297	22.176	23.086	2	1	3	2	8.14	8.14	12.049	1	1	1	20		1.758	2.606	32.745
R_bJxOLoanyeV7CVD	Default Response Set	Anonymous			122.169.222.227	0	2013-09-04 13:46:36	2013-09-04 13:53:13	1	1	Chrome	29.0.1547.62	Windows NT 5.1	1024x600	11.8.800	1	Mozilla/5.0 (Windows NT 5.1) AppleWebKit/537.36 (KHTML, like Gecko) Chrome/29.0.1547.62 Safari/537.36	0	0	45.211	0	3	2	1	23.508	34.259	36.721	4	2	1	3	16.654	18.529	20.925	2	2	3	1	253.896	253.896	262.182	1	1	2	35	no comments	2.654	7.934	19.372
R_bvm6PpxVl6rm68t	Default Response Set	Anonymous			152.130.7.65	0	2013-09-04 13:53:07	2013-09-04 13:54:13	1	1	MSIE	9	Windows NT 6.1	1280x1024	11.8.800.94	0	Mozilla/5.0 (compatible; MSIE 9.0; Windows NT 6.1; WOW64; Trident/5.0; SLCC2; .NET CLR 2.0.50727; .NET CLR 3.5.30729; .NET CLR 3.0.30729; Media Center PC 6.0; InfoPath.3; .NET4.0C; .NET4.0E; MS-RTC LM 8)	0	0	8.273	0	3	2	1	13.546	15.194	17.763	2	1	3	2	9.424	9.424	10.921	1	3	1	2	8.297	9.321	10.545	2	1	1	38		1.651	2.451	7.516
R_5mOfSG48o9CCzTT	Default Response Set	Anonymous			68.204.158.177	0	2013-09-04 13:14:45	2013-09-04 13:15:06	0	1	Firefox	23	Windows NT 6.1	1093x614	11.8.800	1	Mozilla/5.0 (Windows NT 6.1; WOW64; rv:23.0) Gecko/20100101 Firefox/23.0	0	0	18.134	0
R_3IZUiykRojLcDVb	Default Response Set	Anonymous			37.228.105.212	0	2013-09-04 13:19:56	2013-09-04 13:20:25	0	1	Opera	9.8	Android	342x518	-1	0	Opera/9.80 (Android; Opera Mini/7.5.33361/31.1325; U; en) Presto/2.8.119 Version/11.1010	0	0	17.722	0
[truncated: 1 more columns]

## Sheet: Sanitized
ï»¿V1	Q15_1	Q15_2	Q15_3	Q16_1	Q16_2	Q16_3	Q19_1	Q19_2	Q19_3	Demo Ins.	Sex	Age	Comments	Demo RT_1	Demo RT_2	Demo RT_3	Demo RT_4
ResponseID	Imagine a machine / that works by emitting an electrical current. Drag and drop the following effects...-The shape of an object is modified.	Imagine a machine / that works by emitting an electrical current. Drag and drop the following effects...-The color of an object is modified.	Imagine a machine / that works by emitting an electrical current. Drag and drop the following effects...-The temperature of an object is modified.	Imagine a machine / that works by applying physical pressure. Drag and drop the following effects to r...-The shape of an object is modified.	Imagine a machine / that works by applying physical pressure. Drag and drop the following effects to r...-The color of an object is modified.	Imagine a machine / that works by applying physical pressure. Drag and drop the following effects to r...-The temperature of an object is modified.	Imagine a machine / that works by invoking a chemical reaction. Drag and drop the following effects to...-The shape of an object is modified.	Imagine a machine / that works by invoking a chemical reaction. Drag and drop the following effects to...-The color of an object is modified.	Imagine a machine / that works by invoking a chemical reaction. Drag and drop the following effects to...-The temperature of an object is modified.	Thank you. Please answer the following demographic questions.	Sex:	Age (years):	Please submit any questions or comments below:	Timing-First Click	Timing-Last Click	Timing-Page Submit	Timing-Click Count
R_1SMjWTzUUHrzgb3	3	2	1	1	3	2	2	1	3	1	2	35		1.319	2.015	4.812	2
R_3xuKop8Ua8F9dWt	2	3	1	2	3	1	3	2	1	1	1	30		1.406	2.546	5.061	2
R_9t8eHaYtz6LpwsR	2	3	1	1	3	2	3	1	2	1	2	25		1.694	2.39	6.218	2
R_6s515bQ6Qz9lP7v	3	2	1	1	3	2	3	1	2	1	1	32	thanks	2.756	6.695	13.241	3
R_8dbIDAbPNMAYGKV	3	2	1	1	3	2	1	3	2	1	2	48		2.039	2.799	6.401	2
R_892bGdJH6Ibetc9	2	3	1	1	3	2	3	1	2	1	1	23	Thanks	1.973	5.727	11.288	3
R_b9fYRha5EzffcTb	3	2	1	1	3	2	3	2	1	1	1	36		14.799	16.154	24.051	2
R_1B5fNUuI2OQuEsJ	2	3	1	2	3	1	3	2	1	1	1	27	Thanks	1.808	11.463	15.679	3
R_5iEBCZYKgY88g8R	3	2	1	1	2	3	3	1	2	1	1	26		1.013	2.217	5.652	3
R_bJg4FM68mcsFIwZ	1	3	2	1	2	3	3	1	2	1	2	27		2.405	3.356	6.55	2
R_1X1Tcyq4L9C2O1L	2	1	3	2	1	3	2	3	1	1	1	23	nice hit	22.642	32.613	39.944	3
R_7aIVTY4YrMFfgxf	2	3	1	1	3	2	3	1	2	1	2	42		1.063	1.751	4.233	2
R_esdd1ImATT2ptD7	2	1	3	2	1	3	2	1	3	1	2	28	nice and simple survey	2.008	5.728	14.309	4
R_bkBWPYwB66YF9dz	3	2	1	1	3	2	2	1	3	1	2	47		3.086	3.839	10.14	2
R_e2nZTWCLf2vY0NT	2	3	1	1	3	2	2	3	1	1	1	38		0.615	4.467	8.39	3
R_ehriKLCiZ8JLI7H	2	3	1	1	3	2	3	1	2	1	2	25		1.97	2.75	7.22	2
R_0jFB20jNwKsYPMp	2	3	1	2	3	1	3	1	2	1	2	34		2.003	2.882	6.774	2
R_9M4373m119n4vjv	3	2	1	1	3	2	3	2	1	1	1	22	Thank you for the opportunity!	1.662	4.31	10.223	3
R_9XYSvsRwKeJffZb	2	3	1	1	3	2	3	1	2	1	2	25	Nice	2.369	5.569	8.698	3
R_eV9iUidOjZQT75H	3	2	1	1	3	2	3	1	2	1	2	37		1.488	7.32	10.352	4
R_9oGkkVCrrt9aEnj	2	3	1	1	2	3	3	1	2	1	2	43		1.351	2.356	7.008	2
R_73bRdIA6tW82Uo5	2	3	1	1	3	2	2	1	3	1	2	25		2.771	4.108	8.792	2
R_6PCcUhKuH4lDj25	3	2	1	2	3	1	2	3	1	1	1	37	VERY GOOD	5.641	10.205	21.823	3
R_0ojUtOsie5TxNJP	1	3	2	1	3	2	1	3	2	1	2	43		1.844	2.984	7.763	2
R_0P4ps4wrvqwTdI1	1	3	2	2	1	3	3	2	1	1	1	22	Good	33.438	40.566	45.027	4
R_8qU53QRxOquz1vn	3	2	1	1	3	2	3	1	2	1	1	24	No questions	7.039	11.117	18.524	3
R_39GcphaeZUhSrpb	3	1	2	2	3	1	2	1	3	1	1	22	GOOOD SURVEY	2.612	6.991	16.228	4
R_9B3V8qZe4EwO7Q1	1	3	2	1	3	2	3	1	2	1	1	29	Nice	2.212	6.336	10.926	3
R_9pNhDYNoZQmFNTT	2	3	1	1	3	2	3	2	1	1	1	27		6.619	38.474	58.637	5
R_cOc5VxISuyxB7IV	3	1	2	1	3	2	3	1	2	1	1	32	None.	1.22	5.164	9.325	4
R_1z5ETf4H1PuHQ5T	1	3	2	2	3	1	2	1	3	1	1	21		1.482	2.823	5.304	2
R_2iBaLJBFfJzJLNz	2	3	1	1	2	3	3	1	2	1	2	32		1.643	4.451	4.948	3
R_1FgOOb3xaFiLnpP	2	3	1	1	3	2	3	1	2	1	1	23		1.791	2.6	6.952	2
R_1zYzteovSDcCbWZ	2	3	1	1	3	2	3	1	2	1	2	39	Thanks	1.848	5.893	12.018	3
R_5dRPMSqmSiHrwzj	3	1	2	3	1	2	3	1	2	1	1	25	Nice survey	3.171	17.149	21.9	4
R_0DtJPwi2YfOkCJ7	2	3	1	3	2	1	2	1	3	1	1	21	nice tasks.	1.664	10.705	11.106	4
R_3klMn7aTSoBbSm1	3	2	1	1	3	2	3	1	2	1	1	28		1.335	1.804	5.222	2
R_3wwfnW9ATN1nEHz	2	3	1	1	3	2	3	1	2	1	2	54		9.897	12.045	16.856	2
R_55vY3RGEa69r4LX	2	1	3	3	2	1	2	1	3	1	1	22	good survey	1.937	5.96	18.908	3
R_3OgXvaL6v790QVn	3	2	1	1	3	2	3	1	2	1	1	38		2.52	11.336	12.361	3
R_0VsZDE29rwabVjv	3	2	1	1	3	2	3	1	2	1	1	56		1.867	2.859	6.334	2
R_3fmQbvQbGv60cXH	3	1	2	3	1	2	3	2	1	1	1	47		1.865	2.785	7.755	2
R_0HavS0i9DiaKC5D	3	2	1	1	3	2	3	1	2	1	1	24	THANKS	1.418	4.658	8.855	3
R_3TL5HUPV0XsJB0p	3	2	1	1	3	2	3	1	2	1	1	32		33.552	34.639	39.004	2
R_e9BgLHjOSrSOzrv	2	3	1	2	3	1	3	2	1	1	1	29		6.588	8.115	12.064	2
R_55frh51OShNnIjz	1	3	2	2	3	1	3	1	2	1	1	22	Nice one.	1.405	2.237	10.703	2
R_89a6kkDAxLg80VT	3	2	1	1	3	2	3	1	2	1	1	23		2.478	5.822	12.393	3
R_9LITiyKygdfcMmx	3	1	2	1	3	2	3	2	1	1	2	34	no sir.	1.348	4.403	12.041	3
R_07fEgUICZ16xHVP	1	2	3	3	1	2	1	3	2	1	1	20		1.758	2.606	32.745	2
R_bJxOLoanyeV7CVD	3	2	1	2	1	3	2	3	1	1	2	35	no comments	2.654	7.934	19.372	3
R_bvm6PpxVl6rm68t	3	2	1	1	3	2	3	1	2	1	1	38		1.651	2.451	7.516	2
	ELECTROMAGNETIC			MECHANICAL			CHEMICAL
effect	mech	chem	elec	mech	chem	elec	mech	chem	elec	men	32
1st	7	8	36	34	7	10	3	35	13	women	19
2nd	21	19	11	12	6	33	12	9	30		mean age	31.3137
3rd	23	24	4	5	38	8	36	7	8		sd age	9.03436
		Times Ranked First
	Response	Question
		Mechanical	Chemical	Electromagnetic
	Mechanical Effect	34	3	7
	Chemical Effect	7	35	8
	Electromagnetic Effect	10	13	36
	total	51	51	51
	expected	17	17	17
	x2	25.7647	31.5294	31.8824
	p	2.54252e-06	1.42389e-07	1.19353e-07
		Mechanical	Chemical	Electromagnetic
	Proportion	0.666667	0.686275	0.705882
	N	51	51	51
	CI	0.0660098	0.0649739	0.0638031
